# Supplementary material for: DNA methylation profiling at base-pair resolution reveals unique epigenetic features of early-onset colorectal cancer in underrepresented populations
Source: Clin Epigenetics. 2025 Jan 22;17:11. doi: 10.1186/s13148-025-01817-z (PMC11753045; doi:10.1186/s13148-025-01817-z)
Supplement: Supplementary file 2 — Additional file 2 . [file 13148_2025_1817_MOESM2_ESM.xlsx]

## Sheet: Promoter DMRs (EOCRC vs NAT)
chr	start	end	q_value	mean_normal	mean_cancer	meth_diff	refseq_id	gene_name
chr1	107140038	107141538	6.4499e-08	0.042917	0.17084	0.127926	NM_001113226	NTNG1
chr1	1073806	1075306	0.00029865	0.53281	0.36373	-0.169083	NM_001205252	RNF223
chr1	107964680	107966180	1.1184e-08	0.11643	0.32266	0.206227	NM_006113	VAV3
chr1	109667056	109668556	1.1329e-08	0.23103	0.49018	0.259143	NM_000848	GSTM2
chr1	110070172	110071672	2.6281e-05	0.23765	0.41031	0.172655	NM_006492	ALX3
chr1	110674440	110675940	1.7367e-14	0.28339	0.52306	0.239675	NM_002232	KCNA3
chr1	114153369	114154869	3.719e-09	0.12588	0.27608	0.150204	NM_001253772	SYT6
chr1	118987843	118989343	9.2238e-15	0.25781	0.53453	0.276714	NM_001330677	TBX15
chr1	12062302	12063802	6.2622e-18	0.065475	0.30874	0.243265	NM_001243	TNFRSF8
chr1	1279435	1280935	0.0034286	0.85153	0.7222	-0.129331	NM_001130413	SCNN1D
chr1	12848220	12849720	0.00077424	0.78869	0.56882	-0.219872	NM_001013631	HNRNPCL1
chr1	12885701	12887201	0.0084867	0.61291	0.31044	-0.302474	NM_001009611	PRAMEF4
chr1	13314580	13316080	0.0053065	0.63367	0.34973	-0.283935	NM_001098376	PRAMEF15
chr1	13409449	13410949	3.6177e-07	0.74049	0.47417	-0.266316	NM_001099852	PRAMEF20
chr1	143905477	143906977	2.873e-23	0.18708	0.63819	0.451105	NM_001372105	H3-2
chr1	14597684	14599184	2.3108e-18	0.07321	0.32948	0.256267	NM_201628	KAZN
chr1	149917344	149918844	0.022377	0.14084	0.2997	0.158866	NM_014849	SV2A
chr1	150281553	150283053	1.7172e-16	0.14759	0.39904	0.251443	NM_144697	CIART
chr1	152580016	152581516	0.0054661	0.71943	0.42698	-0.292454	NM_032563	LCE3D
chr1	152599233	152600733	7.6618e-08	0.77418	0.36767	-0.406507	NM_178434	LCE3C
chr1	152707159	152708659	0.0088215	0.75519	0.52748	-0.227704	NM_001387222	LCE4A
chr1	152826472	152827972	0.002616	0.57485	0.30164	-0.273214	NM_178348	LCE1A
chr1	156060159	156061659	6.7974e-05	0.46807	0.28702	-0.181047	NM_020387	RAB25
chr1	15757794	15759294	4.8811e-15	0.091865	0.45616	0.364291	NM_017556	FBLIM1
chr1	158553905	158555405	0.00078023	0.77118	0.56282	-0.208357	NM_001005189	OR6Y1
chr1	158570080	158571580	1.1548e-05	0.5749	0.27083	-0.304073	NM_001160325	OR6P1
chr1	158700152	158701652	7.8832e-05	0.75584	0.40063	-0.355207	NM_001005279	OR6K2
chr1	159076266	159077766	0.014815	0.46483	0.28671	-0.178114	NM_004833	AIM2
chr1	165356215	165357715	2.4851e-07	0.16698	0.34367	0.176689	NM_177398	LMX1A
chr1	166988279	166989779	0.0029229	0.89564	0.77414	-0.121499	NM_032858	MAEL
chr1	177164212	177165712	1.7884e-10	0.16151	0.35369	0.192182	NM_004319	ASTN1
chr1	177169957	177171457	0.0043485	0.14711	0.26336	0.116249	NM_021165	BRINP2
chr1	179742290	179743790	0.00081262	0.11662	0.24552	0.128895	NM_173509	FAM163A
chr1	181482516	181484016	3.0147e-05	0.10183	0.21263	0.110796	NM_001205293	CACNA1E
chr1	182952666	182954166	0.00011388	0.63194	0.75717	0.125229	NM_030933	SHCBP1L
chr1	196607940	196609440	0.016835	0.12728	0.25171	0.12443	NM_198503	KCNT2
chr1	196976555	196978055	5.7427e-05	0.75194	0.53211	-0.219824	NM_030787	CFHR5
chr1	200871980	200873480	1.6779e-09	0.47539	0.63484	0.159443	NM_005298	GPR25
chr1	201282505	201284005	2.2496e-05	0.21675	0.36489	0.148134	NM_001005337	PKP1
chr1	204359429	204360929	0.037005	0.47925	0.62808	0.14883	NM_014935	PLEKHA6
chr1	206945966	206947466	2.3008e-11	0.37162	0.69339	0.321768	NM_002644	PIGR
chr1	207495156	207496656	4.3641e-08	0.19883	0.32868	0.129853	NM_000651	CR1
chr1	207644132	207645632	3.3668e-24	0.27049	0.57266	0.302176	NM_175710	CR1L
chr1	207910625	207912125	0.026405	0.23723	0.36816	0.130935	NM_001025109	CD34
chr1	209674411	209675911	1.491e-16	0.069134	0.24907	0.179933	NM_015714	G0S2
chr1	209937216	209938716	1.7011e-36	0.24183	0.52293	0.281095	NM_001146262	SYT14
chr1	215081736	215083236	1.0493e-08	0.11861	0.31469	0.196071	NM_001017425	KCNK2
chr1	219612605	219614105	0.00026218	0.90103	0.70793	-0.193103	NM_001355457	ZC3H11B
chr1	22450850	22452350	9.8514e-08	0.35004	0.19522	-0.154819	NM_014870	ZBTB40
chr1	231161057	231162557	7.3028e-08	0.10111	0.25649	0.155377	NM_001004342	TRIM67
chr1	232804415	232805915	3.0722e-13	0.2342	0.47717	0.242971	NM_019090	MAP10
chr1	233903675	233905175	8.5603e-20	0.24118	0.54377	0.302582	NM_173508	SLC35F3
chr1	236064590	236066090	0.038865	0.18143	0.31279	0.131362	NM_002508	NID1
chr1	236685498	236686998	1.8633e-11	0.24169	0.50896	0.267267	NM_001103	ACTN2
chr1	237003941	237005441	0.020252	0.83917	0.66384	-0.175332	NM_001276687	MT1HL1
chr1	241956766	241958266	0.0025571	0.85253	0.70167	-0.15086	NM_001290693	BECN2
chr1	242524197	242525697	3.3152e-11	0.095986	0.25849	0.162501	NM_001372062	PLD5
chr1	247535940	247537440	0.00084318	0.79535	0.48565	-0.309703	NM_198074	OR2C3
chr1	247587359	247588859	0.037916	0.81431	0.58842	-0.225893	NM_001001915	OR2G2
chr1	247604585	247606085	6.6737e-06	0.78155	0.40178	-0.379771	NM_001001914	OR2G3
chr1	247716146	247717646	2.8375e-06	0.81594	0.44619	-0.369752	NM_001005286	OR6F1
chr1	247737614	247739114	2.3462e-07	0.81708	0.43484	-0.382239	NM_001004732	OR14K1
chr1	247747658	247749158	0.048196	0.73159	0.47533	-0.256258	NM_001355292	OR14A2
chr1	247856186	247857686	1.3946e-09	0.45831	0.58388	0.125573	NM_015431	TRIM58
chr1	247947857	247949357	0.042715	0.76848	0.46803	-0.300452	NM_001001963	OR2L8
chr1	248173820	248175320	0.002884	0.76013	0.50343	-0.256701	NM_001004688	OR2M2
chr1	248230416	248231916	0.00011139	0.7468	0.49266	-0.254137	NM_017504	OR2M4
chr1	248347774	248349274	3.2869e-10	0.76549	0.35399	-0.411492	NM_001001918	OR14C36
chr1	24929776	24931276	0.044834	0.12447	0.27311	0.148645	NM_004350	RUNX3
chr1	26176490	26177990	0.0001976	0.4691	0.30368	-0.165419	NM_006314	CNKSR1
chr1	26409816	26411316	0.017032	0.13383	0.24941	0.115584	NM_024674	LIN28A
chr1	26862148	26863648	5.9879e-14	0.43747	0.24537	-0.1921	NM_006142	SFN
chr1	27012350	27013850	0.011789	0.29605	0.19133	-0.104719	NM_052943	TENT5B
chr1	34791998	34793498	0.033962	0.29996	0.47171	0.171753	NM_002060	GJA4
chr1	3649603	3651103	2.3011e-10	0.093653	0.23752	0.143866	NM_017818	WRAP73
chr1	3751449	3752949	4.4182e-05	0.82194	0.61862	-0.203312	NM_152492	CCDC27
chr1	43146903	43148403	2.6535e-14	0.29763	0.53847	0.240833	NM_001101376	FAM183A
chr1	43285081	43286581	0.00026527	0.43755	0.27426	-0.16329	NM_182517	C1orf210
chr1	52632167	52633667	1.5908e-16	0.27739	0.48895	0.211567	NM_001042693	SHISAL2A
chr1	57423560	57425060	1.1739e-07	0.068812	0.28415	0.215337	NM_001365792	DAB1
chr1	6491167	6492667	0.030332	0.68196	0.50758	-0.174373	NM_020631	PLEKHG5
chr1	65791894	65793394	0.00013981	0.089829	0.21135	0.121521	NM_002600	PDE4B
chr1	66751458	66752958	1.3864e-06	0.26049	0.43021	0.169715	NM_152665	DYNLT5
chr1	67134470	67135970	3.0545e-06	0.50648	0.70035	0.193874	NM_001276351	C1orf141
chr1	74512111	74513611	0.029187	0.60176	0.3448	-0.256962	NM_001382280	LRRC53
chr1	74673292	74674792	0.00045151	0.17803	0.31202	0.133991	NM_001002912	ERICH3
chr1	76866479	76867979	2.2141e-36	0.14968	0.4196	0.269914	NM_030965	ST6GALNAC5
chr1	78489973	78491473	1.9656e-06	0.3326	0.49504	0.162439	NM_000959	PTGFR
chr1	90716802	90718302	0.0017556	0.20693	0.33788	0.130957	NM_020063	BARHL2
chr1	92028984	92030484	0.0024043	0.319	0.14427	-0.174734	NM_173567	EPHX4
chr1	981593	983093	3.4539e-11	0.54898	0.31095	-0.238034	NM_001394713	PERM1
chr1	99004361	99005861	2.0273e-36	0.12361	0.48721	0.363601	NM_001037317	PLPPR5
chr10	100081369	100082869	5.3742e-06	0.50818	0.29599	-0.212185	NM_001308	CPN1
chr10	100519361	100520861	1.4227e-12	0.43841	0.66443	0.226012	NM_015490	SEC31B
chr10	101775614	101777114	0.00024788	0.21378	0.48857	0.274783	NM_033163	FGF8
chr10	104640289	104641789	0.0013749	0.25506	0.49669	0.241633	NM_014978	SORCS3
chr10	107164206	107165706	1.3799e-10	0.19963	0.51962	0.319985	NM_052918	SORCS1
chr10	116272706	116274206	5.7536e-39	0.052935	0.35392	0.300984	NM_005264	GFRA1
chr10	118595148	118596648	6.4332e-11	0.28285	0.46349	0.180634	NM_004248	PRLHR
chr10	120456226	120457726	0.036818	0.084973	0.23056	0.145588	NM_001030059	PLPP4
chr10	125682663	125684163	0.0022369	0.68301	0.45396	-0.229051	NM_001128202	TEX36
chr10	127736184	127737684	8.3293e-06	0.16953	0.36011	0.190581	NM_207426	FOXI2
chr10	15719422	15720922	6.1721e-25	0.14274	0.35959	0.216851	NM_003638	ITGA8
chr10	1737025	1738525	0.0006952	0.11244	0.25553	0.143089	NM_018702	ADARB2
chr10	22344495	22345995	3.0024e-31	0.24403	0.53519	0.291162	NM_012443	SPAG6
chr10	23191311	23192811	2.0722e-05	0.15699	0.32145	0.164458	NM_178161	PTF1A
chr10	26215773	26217273	2.4205e-35	0.11715	0.41353	0.296379	NM_001134366	GAD2
chr10	27745319	27746819	1.9211e-26	0.16885	0.45003	0.281185	NM_173576	MKX
chr10	35604340	35605840	0.029914	0.73593	0.53677	-0.199159	NM_153368	GJD4
chr10	46910427	46911927	0.0001704	0.32949	0.5275	0.19801	NM_001042357	PTPN20
chr10	49395589	49397089	4.3748e-05	0.14473	0.28703	0.142304	NM_001276451	DRGX
chr10	49613036	49614536	0.013889	0.12835	0.27016	0.141808	NM_020549	CHAT
chr10	59175642	59177142	0.0098576	0.10348	0.21648	0.113	NM_032439	PHYHIPL
chr10	61452881	61454381	0.018989	0.17065	0.28592	0.115276	NM_178505	TMEM26
chr10	69219331	69220831	3.1381e-05	0.64638	0.36502	-0.281362	NM_025130	HKDC1
chr10	70283504	70285004	1.0763e-06	0.17022	0.37509	0.204871	NM_022146	NPFFR1
chr10	72954306	72955806	0.00047324	0.56163	0.35219	-0.209444	NM_032562	PLA2G12B
chr10	7410534	7412034	4.0343e-11	0.12848	0.39263	0.264144	NM_001387889	SFMBT2
chr10	7666466	7667966	0.00072672	0.08604	0.30238	0.216344	NM_030569	ITIH5
chr10	81874193	81875693	2.2436e-16	0.16277	0.4705	0.30773	NM_001010848	NRG3
chr10	91632571	91634071	5.4923e-13	0.13819	0.29306	0.154868	NM_005398	PPP1R3C
chr10	93059797	93061297	3.3928e-19	0.4509	0.69173	0.240834	NM_183374	CYP26C1
chr10	98030121	98031621	0.0016267	0.12971	0.32073	0.191018	NM_018058	CRTAC1
chr10	99235352	99236852	2.3634e-08	0.15362	0.35239	0.198777	NM_021828	HPSE2
chr10	99781639	99783139	4.8726e-05	0.80471	0.47537	-0.329345	NM_000392	ABCC2
chr11	101583507	101585007	5.0019e-11	0.27724	0.46471	0.187466	NM_004621	TRPC6
chr11	104035639	104037139	0.018008	0.91786	0.74205	-0.175812	NM_001001711	DDI1
chr11	104163647	104165147	4.5172e-10	0.14316	0.25378	0.110622	NM_025208	PDGFD
chr11	107017976	107019476	0.00031501	0.054101	0.155	0.1009	NM_000855	GUCY1A2
chr11	110711937	110713437	2.1911e-22	0.044695	0.24291	0.198211	NM_001384657	ARHGAP20
chr11	111511886	111513386	4.9236e-07	0.17029	0.3415	0.171208	NM_001367975	BTG4
chr11	111539719	111541219	6.3662e-17	0.18738	0.4236	0.236222	NM_178834	LAYN
chr11	120137613	120139113	3.9318e-08	0.68778	0.49035	-0.197426	NM_012101	TRIM29
chr11	123429268	123430768	0.0038986	0.28058	0.39243	0.111855	NM_001387025	GRAMD1B
chr11	124022012	124023512	7.9062e-05	0.79263	0.48084	-0.311787	NM_001001953	OR10G9
chr11	124424371	124425871	1.1426e-05	0.76646	0.42685	-0.339603	NM_001005196	OR8B4
chr11	124543154	124544654	0.045878	0.71004	0.47188	-0.238167	NM_001005195	OR8B12
chr11	124568996	124570496	2.6575e-06	0.61559	0.27521	-0.34038	NM_001005194	OR8A1
chr11	125902706	125904206	4.8891e-06	0.12779	0.28256	0.154768	NM_031307	PUS3
chr11	125903507	125905007	4.8635e-11	0.32322	0.5611	0.237882	NM_013264	DDX25
chr11	127000270	127001770	0.00069141	0.083133	0.22138	0.138246	NM_032531	KIRREL3
chr11	128693071	128694571	2.2777e-09	0.075006	0.27237	0.197366	NM_002017	FLI1
chr11	133532001	133533501	0.018073	0.1891	0.30527	0.116171	NM_001012393	OPCML
chr11	133845013	133846513	0.0051589	0.66473	0.41086	-0.253877	NM_174927	SPATA19
chr11	134068071	134069571	1.2572e-07	0.092331	0.26587	0.173542	NM_032801	JAM3
chr11	17718570	17720070	8.0084e-20	0.20509	0.44212	0.237027	NM_002478	MYOD1
chr11	18791298	18792798	6.5102e-05	0.13056	0.27948	0.148916	NM_006906	PTPN5
chr11	1918702	1920202	0.0020051	0.68488	0.49189	-0.192997	NM_006757	TNNT3
chr11	20159975	20161475	5.1726e-07	0.20426	0.36393	0.159669	NM_001029865	DBX1
chr11	20668585	20670085	8.3107e-29	0.085061	0.34982	0.264755	NM_006157	NELL1
chr11	24496052	24497552	1.82e-11	0.1287	0.30932	0.180623	NM_001009909	LUZP2
chr11	26571763	26573263	0.0048474	0.67857	0.47786	-0.200712	NM_001135091	MUC15
chr11	26993111	26994611	2.8158e-06	0.25712	0.48344	0.226321	NM_203371	FIBIN
chr11	30016530	30018030	1.3574e-05	0.24281	0.45605	0.213244	NM_002233	KCNA4
chr11	3218313	3219813	5.6915e-09	0.72708	0.47254	-0.254539	NM_001164377	MRGPRG
chr11	32435039	32436539	8.3711e-11	0.078342	0.2412	0.162858	NM_024426	WT1
chr11	34513294	34514794	0.00025357	0.85011	0.66738	-0.182726	NM_001422	ELF5
chr11	393208	394708	1.4646e-08	0.42225	0.17875	-0.2435	NM_007183	PKP3
chr11	4367886	4369386	0.0046483	0.78425	0.49812	-0.286126	NM_001005161	OR52B4
chr11	4769438	4770938	0.01177	0.79441	0.54579	-0.248618	NM_001004752	OR51F1
chr11	48215809	48217309	2.2713e-08	0.7394	0.37437	-0.365031	NM_001005470	OR4B1
chr11	4848708	4850208	0.00011633	0.74167	0.47129	-0.270376	NM_001004758	OR51S1
chr11	49058612	49060112	3.3693e-06	0.7949	0.54961	-0.245296	NM_001206631	TRIM64C
chr11	49208102	49209602	0.0022008	0.42037	0.54544	0.125068	NM_004476	FOLH1
chr11	5045525	5047025	3.2928e-05	0.74188	0.44463	-0.297253	NM_001001916	OR52J3
chr11	5137856	5139356	4.8975e-05	0.69805	0.41575	-0.282304	NM_001005160	OR52A5
chr11	5200182	5201682	0.0033123	0.54807	0.24664	-0.30143	NM_001004760	OR51V1
chr11	5226571	5228071	2.0786e-05	0.58591	0.26075	-0.325162	NM_000518	HBB
chr11	5269445	5270945	0.0049315	0.61754	0.31065	-0.306891	NM_005330	HBE1
chr11	5323797	5325297	0.0015336	0.7821	0.49397	-0.288129	NM_033180	OR51B2
chr11	55342200	55343700	2.4327e-05	0.66682	0.33854	-0.328285	NM_001005274	OR4A16
chr11	55366973	55368473	2.8145e-05	0.63252	0.34582	-0.286694	NM_001005275	OR4A15
chr11	55826218	55827718	5.5308e-09	0.698	0.27168	-0.42632	NM_001004739	OR5L2
chr11	55935900	55937400	0.012804	0.79249	0.50236	-0.290127	NM_006637	OR5I1
chr11	56092307	56093807	0.0027201	0.77888	0.51775	-0.261125	NM_001003750	OR8I2
chr11	56121372	56122872	7.6375e-12	0.8008	0.40813	-0.392672	NM_001005201	OR8H3
chr11	56417732	56419232	0.00034213	0.83311	0.54987	-0.283248	NM_001004744	OR8U3
chr11	56462901	56464401	0.00091498	0.76416	0.48486	-0.279297	NM_001004743	OR5M9
chr11	56490870	56492370	7.6679e-07	0.8255	0.56819	-0.257305	NM_001005282	OR5M8
chr11	56577221	56578721	0.013725	0.84768	0.63598	-0.211694	NM_001004741	OR5M10
chr11	57426621	57428121	8.5679e-05	0.30854	0.51566	0.207118	NM_199329	SLC43A3
chr11	5879628	5881128	0.0024404	0.66644	0.30768	-0.358755	NM_001005165	OR52E4
chr11	59455960	59457460	0.0012139	0.70765	0.38866	-0.318987	NM_001004708	OR4D6
chr11	59502575	59504075	0.048088	0.75331	0.50424	-0.249075	NM_001004706	OR4D11
chr11	61827299	61828799	9.2429e-05	0.038203	0.1414	0.103198	NM_004265	FADS2
chr11	62189215	62190715	0.0010145	0.62405	0.39165	-0.232405	NM_006552	SCGB1D1
chr11	63243099	63244599	9.5329e-07	0.78681	0.49219	-0.294624	NM_199352	SLC22A25
chr11	64205720	64207220	0.019179	0.37497	0.59567	0.220694	NM_031471	FERMT3
chr11	64971608	64973108	2.4058e-14	0.51646	0.69779	0.181331	NM_001037225	MAJIN
chr11	65832962	65834462	2.0984e-15	0.11333	0.37317	0.259841	NM_152760	SNX32
chr11	66420034	66421534	2.9153e-08	0.20696	0.39421	0.187247	NM_178864	NPAS4
chr11	72243676	72245176	1.1778e-10	0.21464	0.49616	0.281521	NM_005169	PHOX2A
chr11	7250903	7252403	0.0030732	0.13139	0.27093	0.139536	NM_175733	SYT9
chr11	8168525	8170025	3.1868e-37	0.23664	0.50506	0.268417	NM_001206671	RIC3
chr11	86373886	86375386	0.0011526	0.39753	0.57057	0.173036	NM_001156474	CCDC81
chr11	89921745	89923245	0.0070383	0.53446	0.26422	-0.270246	NM_001384911	TRIM49D1
chr11	92223817	92225317	3.381e-15	0.068087	0.31506	0.246977	NM_001367949	FAT3
chr11	9383651	9385151	6.282e-06	0.2492	0.13427	-0.114934	NM_006391	IPO7
chr11	94400919	94402419	1.7218e-09	0.21491	0.40719	0.192289	NM_016540	GPR83
chr12	10029681	10031181	3.0608e-05	0.89155	0.70707	-0.184483	NM_207345	CLEC9A
chr12	103495468	103496968	7.4636e-08	0.1065	0.2144	0.107895	NM_198521	C12orf42
chr12	104302738	104304238	7.8712e-22	0.25504	0.52569	0.270646	NM_001008394	EID3
chr12	111033164	111034664	2.0922e-08	0.090105	0.27768	0.187579	NM_015267	CUX2
chr12	113471371	113472871	1.9947e-08	0.13839	0.3464	0.208012	NM_022363	LHX5
chr12	118980540	118982040	1.631e-05	0.13075	0.29524	0.164495	NM_194286	SRRM4
chr12	122182122	122183622	0.03382	0.45587	0.30477	-0.151099	NM_001098519	LRRC43
chr12	12784658	12786158	0.0025971	0.81316	0.56921	-0.243958	NM_030817	APOLD1
chr12	129903525	129905025	1.0738e-07	0.24563	0.52362	0.27799	NM_133448	TMEM132D
chr12	14567383	14568883	0.0077792	0.30361	0.19498	-0.108626	NM_024829	PLBD1
chr12	15220917	15222417	3.6873e-15	0.10687	0.25932	0.152447	NM_032918	RERG
chr12	15321507	15323007	3.3918e-12	0.15608	0.28021	0.124124	NM_030667	PTPRO
chr12	18260517	18262017	8.66e-09	0.80446	0.41655	-0.387907	NM_001288772	PIK3C2G
chr12	18737118	18738618	0.00020734	0.77844	0.45544	-0.323003	NM_033328	CAPZA3
chr12	18737512	18739012	0.029051	0.78319	0.50753	-0.275659	NM_033123	PLCZ1
chr12	24948601	24950101	0.00041705	0.16831	0.31144	0.143126	NM_005504	BCAT1
chr12	41187319	41188819	2.4522e-10	0.30522	0.43658	0.131358	NM_001164595	PDZRN4
chr12	43551703	43553203	3.3617e-07	0.36591	0.51736	0.151456	NM_025003	ADAMTS20
chr12	4445315	4446815	0.037552	0.80194	0.65193	-0.150016	NM_020996	FGF6
chr12	45050599	45052099	3.7834e-20	0.13414	0.31658	0.182433	NM_001004329	DBX2
chr12	4561207	4562707	0.038616	0.44338	0.32481	-0.118568	NM_001394779	DYRK4
chr12	48524631	48526131	0.0001782	0.83424	0.59127	-0.242974	NM_001390849	OR8S1
chr12	4908904	4910404	1.6998e-35	0.11254	0.3652	0.252654	NM_000217	KCNA1
chr12	52232242	52233742	9.7261e-12	0.57614	0.77347	0.197325	NM_005556	KRT7
chr12	52618059	52619559	0.044364	0.80719	0.61343	-0.193764	NM_175068	KRT73
chr12	52679907	52681407	0.025904	0.73187	0.49499	-0.236871	NM_006121	KRT1
chr12	52776845	52778345	0.0013509	0.7934	0.55749	-0.235914	NM_015848	KRT76
chr12	53937830	53939330	1.5437e-05	0.30792	0.51149	0.20357	NM_017410	HOXC13
chr12	53984145	53985645	3.9439e-06	0.13858	0.3014	0.162823	NM_017409	HOXC10
chr12	53999160	54000660	1.5291e-08	0.15031	0.25653	0.106214	NM_006897	HOXC9
chr12	55399528	55401028	3.4901e-09	0.76819	0.45036	-0.317827	NM_001005518	OR6C65
chr12	63150701	63152201	7.4572e-14	0.11402	0.32068	0.206664	NM_000706	AVPR1A
chr12	64823646	64825146	1.04e-20	0.077878	0.2265	0.148619	NM_015279	TBC1D30
chr12	66188213	66189713	1.2865e-18	0.276	0.44214	0.166143	NM_007199	IRAK3
chr12	70920238	70921738	0.017603	0.24455	0.3766	0.132048	NM_002849	PTPRR
chr12	72271369	72272869	8.0016e-28	0.10787	0.33353	0.225665	NM_013381	TRHDE
chr12	7303071	7304571	0.019065	0.77102	0.49667	-0.274353	NM_001080454	ACSM4
chr12	75209339	75210839	4.4724e-09	0.2413	0.48733	0.246027	NM_139137	KCNC2
chr12	75333669	75335169	0.02198	0.21275	0.35238	0.139623	NM_001304964	GLIPR1L1
chr12	75479754	75481254	5.9465e-07	0.41076	0.22345	-0.187319	NM_006851	GLIPR1
chr12	7665408	7666908	0.00090685	0.546	0.30153	-0.244476	NM_001644	APOBEC1
chr12	78863773	78865273	0.0052479	0.054635	0.16855	0.113914	NM_005639	SYT1
chr12	81077078	81078578	1.4089e-10	0.20238	0.42271	0.220335	NM_024560	ACSS3
chr12	84912299	84913799	8.2307e-20	0.16061	0.39723	0.236616	NM_182767	SLC6A15
chr12	8512502	8514002	0.00085023	0.66627	0.44308	-0.223187	NM_080387	CLEC4D
chr12	85279219	85280719	3.2801e-07	0.14035	0.30246	0.162117	NM_006982	ALX1
chr12	93571674	93573174	6.9109e-19	0.0091776	0.12033	0.111155	NM_001270471	SOCS2
chr12	99646752	99648252	0.043829	0.75178	0.51718	-0.234601	NM_153364	FAM71C
chr13	101416008	101417508	3.4652e-30	0.18095	0.47599	0.29504	NM_052867	NALCN
chr13	101451674	101453174	5.2734e-05	0.62962	0.40961	-0.220011	NM_004791	ITGBL1
chr13	101916445	101917945	4.2252e-27	0.19642	0.49	0.293579	NM_004115	FGF14
chr13	107866996	107868496	6.6045e-14	0.060371	0.21172	0.151352	NM_001080396	NALF1
chr13	110306283	110307783	1.5293e-18	0.20727	0.40922	0.201947	NM_001846	COL4A2
chr13	110306657	110308157	4.6225e-26	0.17063	0.40555	0.234916	NM_001845	COL4A1
chr13	111319641	111321141	1.9087e-08	0.74741	0.50746	-0.239956	NM_152324	TEX29
chr13	113121798	113123298	6.4961e-05	0.46991	0.32678	-0.143128	NM_000504	F10
chr13	113973576	113975076	0.0050769	0.87074	0.76239	-0.108351	NM_001365455	C13orf46
chr13	19181324	19182824	0.012558	0.86602	0.75221	-0.113805	NM_006001	TUBA3C
chr13	24308579	24310079	3.6733e-05	0.85696	0.68226	-0.174695	NM_178540	C1QTNF9
chr13	27791482	27792982	0.00033399	0.20295	0.3483	0.14535	NM_145657	GSX1
chr13	30905270	30906770	0.00023084	0.27621	0.40228	0.12607	NM_032849	MEDAG
chr13	36130882	36132382	0.046041	0.27293	0.39347	0.12054	NM_001330071	DCLK1
chr13	36214056	36215556	4.101e-11	0.91117	0.72961	-0.181561	NM_017826	SOHLH2
chr13	36297314	36298814	0.013404	0.0967	0.22853	0.131829	NM_001144981	CCDC169
chr13	36345894	36347394	6.61e-17	0.12696	0.37208	0.245125	NM_015087	SPART
chr13	36431494	36432994	2.3439e-47	0.19437	0.65206	0.457682	NM_003914	CCNA1
chr13	36673019	36674519	1.1416e-11	0.28707	0.51949	0.232415	NM_203451	SERTM1
chr13	37105164	37106664	8.5867e-08	0.83987	0.67065	-0.169225	NM_145203	CSNK1A1L
chr13	37869272	37870772	1.3484e-23	0.12823	0.35371	0.225487	NM_016179	TRPC4
chr13	42573151	42574651	7.324e-13	0.14186	0.27978	0.13792	NM_003701	TNFSF11
chr13	44372823	44374323	7.3563e-07	0.29272	0.44157	0.148847	NM_001010897	SERP2
chr13	49219337	49220837	0.00010179	0.21887	0.38138	0.162519	NM_001507	MLNR
chr13	50843192	50844692	2.1708e-19	0.51609	0.74172	0.225633	NM_001306135	DLEU7
chr13	52739320	52740820	0.00028843	0.34816	0.51047	0.162311	NM_007015	CNMD
chr13	52848140	52849640	8.377e-08	0.21039	0.39699	0.186604	NM_002590	PCDH8
chr13	57630743	57632243	4.4421e-07	0.21231	0.38732	0.175016	NM_001040429	PCDH17
chr13	77918331	77919831	4.7173e-32	0.20621	0.48189	0.275679	NM_001122659	EDNRB
chr13	83881974	83883474	7.8724e-12	0.24832	0.49091	0.242592	NM_001281503	SLITRK1
chr13	93225806	93227306	0.0055643	0.2035	0.34085	0.137353	NM_005708	GPC6
chr13	94712045	94713545	3.4002e-09	0.085643	0.20594	0.120293	NM_007084	SOX21
chr13	95551719	95553219	0.00025564	0.37274	0.56056	0.187825	NM_006984	CLDN10
chr13	99306899	99308399	0.016125	0.52238	0.72532	0.202947	NM_004951	GPR183
chr13	99971267	99972767	2.9647e-07	0.18628	0.37841	0.192134	NM_033132	ZIC5
chr14	20590876	20592376	1.1157e-05	0.69817	0.46882	-0.229347	NM_001024822	RNASE12
chr14	23236935	23238435	2.361e-12	0.43862	0.24658	-0.192033	NM_001282322	RNF212B
chr14	24310501	24312001	1.2403e-10	0.24566	0.48423	0.238572	NM_001143919	LTB4R
chr14	26597533	26599033	1.2623e-05	0.08173	0.26161	0.179883	NM_002515	NOVA1
chr14	38255593	38257093	9.4452e-30	0.24447	0.54278	0.298306	NM_175060	CLEC14A
chr14	41605875	41607375	1.0286e-11	0.13944	0.35605	0.216615	NM_152447	LRFN5
chr14	47675105	47676605	8.4728e-14	0.22359	0.52274	0.299149	NM_001113498	MDGA2
chr14	52068559	52070059	2.483e-11	0.11926	0.24436	0.125109	NM_007361	NID2
chr14	56809979	56811479	2.0235e-05	0.21733	0.38989	0.172552	NM_021728	OTX2
chr14	57865592	57867092	1.2405e-16	0.23357	0.52134	0.287771	NM_001306087	SLC35F4
chr14	60485563	60487063	0.0032952	0.24479	0.35303	0.108243	NM_174978	C14orf39
chr14	60508145	60509645	9.1909e-17	0.14254	0.363	0.220452	NM_007374	SIX6
chr14	64942245	64943745	0.0014035	0.40198	0.23946	-0.162523	NM_002083	GPX2
chr14	70188451	70189951	1.2351e-06	0.074408	0.23117	0.156763	NM_182932	SLC8A3
chr14	85529143	85530643	1.1347e-36	0.1432	0.40023	0.257034	NM_013231	FLRT2
chr15	100528450	100529950	0.010183	0.81889	0.63453	-0.184367	NM_001378789	CERS3
chr15	25862827	25864327	1.35e-07	0.2893	0.43615	0.14685	NM_024490	ATP10A
chr15	26866061	26867561	0.0044793	0.25848	0.42707	0.168595	NM_000810	GABRA5
chr15	34754498	34755998	9.2549e-06	0.16376	0.34018	0.176416	NM_020660	GJD2
chr15	40350032	40351532	0.041812	0.46161	0.29215	-0.169456	NM_001145643	PHGR1
chr15	40828208	40829708	0.00094141	0.41277	0.28731	-0.125461	NM_017726	PPP1R14D
chr15	41513327	41514827	0.023557	0.33451	0.44789	0.113372	NM_002344	LTK
chr15	41893553	41895053	0.00068577	0.53208	0.35125	-0.180826	NM_016642	SPTBN5
chr15	45378044	45379544	2.6876e-05	0.4128	0.56404	0.151245	NM_001482	GATM
chr15	48119989	48121489	0.0052436	0.76851	0.54943	-0.219074	NM_205850	SLC24A5
chr15	48645209	48646709	5.1743e-07	0.17919	0.33096	0.151766	NM_000138	FBN1
chr15	50423404	50424904	3.4337e-08	0.26761	0.10581	-0.161802	NM_005154	USP8
chr15	51094406	51095906	0.007337	0.11577	0.21893	0.103153	NM_001311175	TNFAIP8L3
chr15	52789836	52791336	4.0308e-12	0.046823	0.26225	0.215422	NM_004498	ONECUT1
chr15	55318221	55319721	0.012378	0.22507	0.11174	-0.113336	NM_004855	PIGB
chr15	60003310	60004810	7.9455e-17	0.051281	0.19857	0.147289	NM_012182	FOXB1
chr15	73442163	73443663	0.00013562	0.86762	0.73793	-0.129699	NM_001042367	REC114
chr15	79090280	79091780	2.6273e-13	0.086907	0.2939	0.206996	NM_001145648	RASGRF1
chr15	79281721	79283221	1.5518e-05	0.29862	0.46278	0.16416	NM_001146341	ANKRD34C
chr15	79431335	79432835	0.013325	0.064086	0.20494	0.140854	NM_015206	MINAR1
chr15	81195878	81197378	9.8819e-10	0.77438	0.47289	-0.301481	NM_172217	IL16
chr15	83284164	83285664	3.529e-08	0.26833	0.49003	0.221703	NM_001717	BNC1
chr15	86078870	86080370	0.00031168	0.709	0.48471	-0.224294	NM_001386094	AGBL1
chr15	88256239	88257739	1.3968e-09	0.13564	0.4887	0.353067	NM_001012338	NTRK3
chr15	92392880	92394380	0.00043254	0.088228	0.21885	0.130625	NM_006011	ST8SIA2
chr16	10181928	10183428	4.977e-10	0.1165	0.32311	0.20661	NM_001134407	GRIN2A
chr16	1095744	1097244	7.4894e-07	0.51348	0.30336	-0.210127	NM_207419	C1QTNF8
chr16	1229684	1231184	0.0080079	0.66395	0.41551	-0.248437	NM_024164	TPSB2
chr16	1255068	1256568	8.4203e-07	0.48835	0.20205	-0.2863	NM_012217	TPSD1
chr16	12900597	12902097	6.8152e-05	0.15807	0.30949	0.151422	NM_001145204	SHISA9
chr16	20697180	20698680	0.00081076	0.87942	0.71415	-0.165272	NM_001318890	ACSM1
chr16	22813161	22814661	1.0274e-08	0.13895	0.3316	0.192651	NM_006043	HS3ST2
chr16	24255334	24256834	0.0019242	0.27447	0.39526	0.120789	NM_006539	CACNG3
chr16	2910930	2912430	0.0022661	0.21443	0.097894	-0.116531	NM_001308068	FLYWCH1
chr16	30022197	30023697	0.0030211	0.82107	0.57542	-0.245654	NM_001109659	C16orf92
chr16	3017683	3019183	0.010817	0.42778	0.55941	0.131633	NM_021195	CLDN6
chr16	3064639	3066139	3.442e-11	0.41918	0.1929	-0.226276	NM_001376923	IL32
chr16	31135227	31136727	0.00020298	0.39231	0.29203	-0.100281	NM_002773	PRSS8
chr16	31216635	31218135	0.00093802	0.2703	0.41256	0.142257	NM_152901	PYDC1
chr16	3304496	3305996	1.8036e-05	0.14744	0.27983	0.132393	NM_001302109	ZNF75A
chr16	3304930	3306430	1.8521e-07	0.12791	0.26705	0.139146	NM_033208	TIGD7
chr16	4555339	4556839	0.009345	0.79797	0.58775	-0.210218	NM_001145011	C16orf96
chr16	51150770	51152270	2.8474e-10	0.15845	0.45161	0.293154	NM_002968	SALL1
chr16	55323202	55324702	9.179e-09	0.27426	0.45342	0.179155	NM_024335	IRX6
chr16	55478197	55479697	4.1003e-05	0.26242	0.3912	0.128784	NM_004530	MMP2
chr16	55654987	55656487	6.6119e-05	0.27828	0.40882	0.130537	NM_001172501	SLC6A2
chr16	62035938	62037438	5.2094e-30	0.27994	0.55813	0.278191	NM_001796	CDH8
chr16	65121563	65123063	0.0018019	0.069518	0.19412	0.124603	NM_001797	CDH11
chr16	66578462	66579962	3.2855e-08	0.38533	0.56221	0.176885	NM_144673	CMTM2
chr16	66603703	66605203	1.3315e-12	0.14406	0.41146	0.267398	NM_181553	CMTM3
chr16	67163744	67165244	3.4734e-09	0.097723	0.29138	0.193661	NM_001374675	HSF4
chr16	67169537	67171037	1.4434e-06	0.11498	0.24737	0.132394	NM_001276309	NOL3
chr16	74984623	74986123	0.00012525	0.25606	0.11535	-0.140708	NM_030581	WDR59
chr16	82625968	82627468	1.8428e-05	0.1647	0.34133	0.176631	NM_001257	CDH13
chr16	86577548	86579048	1.5475e-05	0.34177	0.51841	0.176637	NM_005250	FOXL1
chr17	10729523	10731023	4.4018e-07	0.13918	0.34342	0.20424	NM_001004313	TMEM220
chr17	21691522	21693022	0.04378	0.66932	0.51433	-0.154987	NM_001194958	KCNJ18
chr17	28711388	28712888	4.0009e-10	0.2232	0.4031	0.179899	NM_001366301	PROCA1
chr17	28717368	28718868	3.7661e-20	0.2014	0.47356	0.272164	NM_031934	RAB34
chr17	3127051	3128551	7.9577e-05	0.71611	0.40153	-0.314576	NM_003555	OR1G1
chr17	3196518	3198018	0.00014729	0.7715	0.42882	-0.342676	NM_012352	OR1A2
chr17	34284741	34286241	0.00065788	0.55871	0.28913	-0.269588	NM_002986	CCL11
chr17	34318434	34319934	0.0018317	0.56834	0.30385	-0.264484	NM_005623	CCL8
chr17	35432000	35433500	5.9901e-10	0.29785	0.51352	0.215677	NM_018042	SLFN12
chr17	35448266	35449766	5.1908e-23	0.19255	0.41944	0.226889	NM_144682	SLFN13
chr17	39867201	39868701	2.9397e-09	0.56583	0.68202	0.116197	NM_199321	ZPBP2
chr17	40501123	40502623	1.7799e-06	0.5402	0.27508	-0.265126	NM_032865	TNS4
chr17	40771701	40773201	0.0024507	0.80609	0.59278	-0.213305	NM_181539	KRT26
chr17	41624075	41625575	0.00040895	0.53679	0.36241	-0.174384	NM_000422	KRT17
chr17	43210874	43212374	2.3549e-32	0.027823	0.34553	0.317706	NM_145041	TMEM106A
chr17	45261594	45263094	6.5919e-12	0.29746	0.64218	0.344717	NM_152343	SPATA32
chr17	46511467	46512967	0.013239	0.91203	0.65804	-0.253998	NM_001006607	LRRC37A2
chr17	4785864	4787364	0.0019583	0.31364	0.46706	0.153414	NM_182566	VMO1
chr17	48577850	48579350	0.00079671	0.16885	0.30607	0.137226	NM_024015	HOXB4
chr17	48593279	48594779	7.0708e-08	0.4445	0.59454	0.150036	NM_002147	HOXB5
chr17	48722018	48723518	2.4212e-21	0.13346	0.47019	0.336732	NM_032391	PRAC1
chr17	48722184	48723684	3.9657e-11	0.092077	0.34478	0.2527	NM_001282275	PRAC2
chr17	48968096	48969596	9.1607e-06	0.73477	0.52695	-0.207818	NM_004123	GIP
chr17	50767018	50768518	7.5186e-14	0.48782	0.20664	-0.281185	NM_001358683	ANKRD40CL
chr17	52158214	52159714	9.003e-10	0.20226	0.3865	0.184242	NM_020178	CA10
chr17	53821926	53823426	3.4e-08	0.80234	0.5966	-0.205743	NM_032559	KIF2B
chr17	61451421	61452921	2.1431e-25	0.35246	0.57073	0.218279	NM_001321120	TBX4
chr17	63599894	63601394	0.016923	0.28333	0.14635	-0.136985	NM_016360	TACO1
chr17	6712869	6714369	8.4665e-09	0.25119	0.47031	0.21912	NM_177550	SLC13A5
chr17	6831229	6832729	0.0072027	0.16495	0.31182	0.146872	NM_053285	TEKT1
chr17	75645250	75646750	0.003097	0.38609	0.23816	-0.147933	NM_001162997	SMIM6
chr17	76026806	76028306	2.2206e-09	0.41944	0.1877	-0.231737	NM_001988	EVPL
chr17	76073780	76075280	7.2697e-05	0.25427	0.38245	0.128183	NM_003857	GALR2
chr17	78979423	78980923	2.3202e-05	0.40092	0.24284	-0.158081	NM_005567	LGALS3BP
chr17	79073823	79075323	1.4807e-06	0.21812	0.092109	-0.126013	NM_001042573	ENGASE
chr17	80169029	80170529	8.3702e-05	0.62087	0.45719	-0.163675	NM_001366385	CARD14
chr17	81527376	81528876	0.0051169	0.41858	0.28139	-0.137193	NM_012418	FSCN2
chr17	82030677	82032177	8.8097e-14	0.011053	0.20113	0.190076	NM_005052	RAC3
chr17	9821579	9823079	2.1723e-06	0.787	0.52111	-0.265892	NM_001310219	GSG1L2
chr17	9824923	9826423	0.0015793	0.69555	0.51384	-0.181711	NM_004246	GLP2R
chr18	12253360	12254860	0.00070108	0.16874	0.31284	0.144108	NM_001279	CIDEA
chr18	12307240	12308740	0.025151	0.063044	0.19451	0.131462	NM_032525	TUBB6
chr18	21241231	21242731	0.002944	0.057536	0.21642	0.158881	NM_001142966	GREB1L
chr18	28176630	28178130	0.028736	0.078182	0.34458	0.266397	NM_001792	CDH2
chr18	33440221	33441721	4.942e-12	0.21836	0.39939	0.181026	NM_001105528	CCDC178
chr18	43115185	43116685	0.0154	0.6341	0.4104	-0.2237	NM_002930	RIT2
chr18	46756553	46758053	0.0076025	0.19554	0.41573	0.220194	NM_013305	ST8SIA5
chr18	57351556	57353056	1.3076e-06	0.24071	0.43027	0.189559	NM_015879	ST8SIA3
chr18	59272954	59274454	9.955e-09	0.17718	0.3826	0.205422	NM_013435	RAX
chr18	59696923	59698423	0.0065564	0.10039	0.22117	0.120788	NM_133459	CCBE1
chr18	61332429	61333929	7.4123e-08	0.19827	0.36905	0.170786	NM_031891	CDH20
chr18	63475957	63477457	0.0067469	0.57936	0.47473	-0.104628	NM_002639	SERPINB5
chr18	72543842	72545342	5.0299e-05	0.13312	0.26672	0.1336	NM_182511	CBLN2
chr18	72867487	72868987	0.0016084	0.11874	0.3518	0.233054	NM_138966	NETO1
chr19	10419537	10421037	0.0045423	0.045962	0.1541	0.10814	NM_001111307	PDE4A
chr19	10624552	10626052	4.3284e-14	0.3301	0.10739	-0.222718	NM_020428	SLC44A2
chr19	12750790	12752290	7.4614e-06	0.50191	0.23762	-0.264292	NM_017682	BEST2
chr19	1284872	1286372	0.0062158	0.30535	0.1546	-0.150747	NM_001405	EFNA2
chr19	14085283	14086783	6.5575e-09	0.61067	0.80247	0.191797	NM_001277378	C19orf67
chr19	14848422	14849922	0.0025982	0.80014	0.55507	-0.245073	NM_001005190	OR7A10
chr19	14940488	14941988	0.00059078	0.80126	0.58159	-0.219678	NM_012377	OR7C2
chr19	15048479	15049979	0.0006955	0.72787	0.50573	-0.222145	NM_012114	CASP14
chr19	15464044	15465544	0.013087	0.29603	0.4541	0.15807	NM_022904	RASAL3
chr19	15934029	15935529	0.011249	0.42254	0.3183	-0.104233	NM_021187	CYP4F11
chr19	17460426	17461926	0.023207	0.81582	0.66377	-0.152055	NM_138454	NXNL1
chr19	18007169	18008669	2.8695e-19	0.19594	0.42716	0.231223	NM_015683	ARRDC2
chr19	22421846	22423346	0.0020119	0.55676	0.65787	0.101107	NM_001098626	ZNF98
chr19	22633323	22634823	4.1198e-14	0.26962	0.45712	0.187496	NM_020855	ZNF492
chr19	22783651	22785151	1.0295e-07	0.3213	0.48661	0.165304	NM_001080409	ZNF99
chr19	23913885	23915385	0.00018949	0.37202	0.48622	0.114198	NM_001244038	ZNF726
chr19	24086186	24087686	0.04813	0.45573	0.57244	0.116715	NM_203282	ZNF254
chr19	2866334	2867834	0.001789	0.81229	0.60647	-0.20582	NM_024967	ZNF556
chr19	29524993	29526493	3.1884e-09	0.17442	0.50103	0.326611	NM_001146339	VSTM2B
chr19	35447256	35448756	2.8534e-05	0.75539	0.52568	-0.229707	NM_001370087	FFAR2
chr19	35812345	35813845	0.00017425	0.70086	0.49883	-0.202033	NM_021232	PRODH2
chr19	36418144	36419644	1.4507e-39	0.12474	0.44366	0.318913	NM_133466	ZFP82
chr19	36604312	36605812	1.3553e-22	0.24172	0.46694	0.225216	NM_032825	ZNF382
chr19	36837887	36839387	4.9402e-05	0.093053	0.21065	0.117601	NM_206894	ZNF790
chr19	36915331	36916831	6.768e-30	0.17291	0.3995	0.226583	NM_198539	ZNF568
chr19	36915791	36917291	1.7922e-33	0.12499	0.35729	0.232294	NM_001037232	ZNF829
chr19	37333648	37335148	0.00037301	0.36953	0.50435	0.134823	NM_001353803	ZNF875
chr19	37505938	37507438	4.9063e-14	0.10317	0.27801	0.174841	NM_001013659	ZNF793
chr19	38303250	38304750	1.8945e-13	0.40697	0.21268	-0.194286	NM_033520	C19orf33
chr19	38617453	38618953	0.0012889	0.21033	0.3274	0.117071	NM_001042600	MAP4K1
chr19	38812445	38813945	2.7738e-09	0.4191	0.24867	-0.170423	NM_006149	LGALS4
chr19	39203763	39205263	1.656e-05	0.28151	0.46493	0.18342	NM_001080468	SYCN
chr19	39777853	39779353	6.2123e-06	0.68576	0.42782	-0.257941	NM_001382345	LEUTX
chr19	42389797	42391297	0.00012287	0.5676	0.33126	-0.236339	NM_032488	CNFN
chr19	42739981	42741481	0.0028291	0.61201	0.38001	-0.232	NM_021016	PSG3
chr19	42765178	42766678	0.023648	0.5763	0.36112	-0.215178	NM_182707	PSG8
chr19	42879213	42880713	0.0052469	0.75074	0.42878	-0.321957	NM_001184825	PSG1
chr19	42936707	42938207	0.0024119	0.79695	0.57054	-0.226411	NM_002783	PSG7
chr19	43025969	43027469	6.3989e-05	0.70941	0.37693	-0.332475	NM_002785	PSG11
chr19	44447972	44449472	3.6387e-12	0.23587	0.44993	0.214063	NM_014518	ZNF229
chr19	44612562	44614062	4.8598e-10	0.57278	0.29136	-0.281419	NM_001205280	IGSF23
chr19	44776889	44778389	1.0519e-05	0.27963	0.14088	-0.13875	NM_012116	CBLC
chr19	44945050	44946550	0.0046014	0.76437	0.57528	-0.189087	NM_000483	APOC2
chr19	46022553	46024053	5.9337e-10	0.40472	0.62201	0.217288	NM_005091	PGLYRP1
chr19	46147237	46148737	0.001378	0.69369	0.44315	-0.250543	NM_001135113	IGFL2
chr19	46413064	46414564	0.00019237	0.45747	0.61087	0.153401	NM_032040	CCDC8
chr19	47113276	47114776	0.0058423	0.21661	0.0685	-0.148111	NM_015168	ZC3H4
chr19	47572648	47574148	0.0037103	0.57323	0.73342	0.160191	NM_001277075	ZNF541
chr19	48835991	48837491	1.062e-38	0.20073	0.58507	0.384347	NM_016246	HSD17B14
chr19	49030889	49032389	0.036723	0.46457	0.31946	-0.145111	NM_033378	CGB2
chr19	49036395	49037895	0.00022744	0.67949	0.50264	-0.176847	NM_033377	CGB1
chr19	49042847	49044347	4.4386e-05	0.62021	0.38582	-0.234389	NM_033043	CGB5
chr19	49960672	49962172	3.4889e-05	0.65529	0.40802	-0.247276	NM_052884	SIGLEC11
chr19	50769463	50770963	4.5217e-06	0.7861	0.52639	-0.259701	NM_001506	GPR32
chr19	50823287	50824787	0.016336	0.51505	0.32022	-0.194826	NM_002257	KLK1
chr19	51141300	51142800	0.00034473	0.64955	0.50826	-0.141285	NM_014385	SIGLEC7
chr19	51224079	51225579	0.00075307	0.58273	0.36659	-0.216137	NM_001772	CD33
chr19	51417142	51418642	0.00026437	0.38998	0.2562	-0.133775	NM_033130	SIGLEC10
chr19	51457954	51459454	0.0005108	0.61293	0.38795	-0.224976	NM_014442	SIGLEC8
chr19	51477538	51479038	2.1829e-05	0.52663	0.31357	-0.213059	NM_001278392	CEACAM18
chr19	51501300	51502800	2.7373e-06	0.66996	0.42874	-0.241215	NM_053003	SIGLEC12
chr19	51751378	51752878	0.045379	0.62419	0.36247	-0.261721	NM_002029	FPR1
chr19	52452552	52454052	4.0714e-09	0.42609	0.58558	0.159494	NM_001099694	ZNF578
chr19	53043739	53045239	4.3604e-06	0.62477	0.39648	-0.228295	NM_001191055	ERVV-2
chr19	53132410	53133910	0.0021298	0.22404	0.34608	0.122047	NM_018355	ZNF415
chr19	53254373	53255873	1.1206e-19	0.31732	0.58508	0.26776	NM_182609	ZNF677
chr19	53537144	53538644	1.7401e-08	0.51758	0.41498	-0.102602	NM_001079906	ZNF331
chr19	543052	544552	1.4898e-07	0.64426	0.4752	-0.169055	NM_005317	GZMM
chr19	55362760	55364260	0.0038545	0.72632	0.58312	-0.143201	NM_001145402	FAM71E2
chr19	55375825	55377325	0.0015926	0.37489	0.22865	-0.146247	NM_139172	TMEM190
chr19	55647211	55648711	5.8325e-10	0.10997	0.34122	0.231256	NM_001370470	CCDC106
chr19	55737902	55739402	0.0015411	0.81324	0.6235	-0.189742	NM_176820	NLRP9
chr19	55831499	55832999	0.014705	0.67496	0.4887	-0.186258	NM_001394894	NLRP11
chr19	55931836	55933336	0.0077553	0.79445	0.59725	-0.197202	NM_176810	NLRP13
chr19	56197283	56198783	0.037419	0.85792	0.73197	-0.125947	NM_001080456	ZSCAN5B
chr19	56393034	56394534	7.2991e-23	0.19579	0.36648	0.170685	NM_001320371	ZNF582
chr19	56476845	56478345	2.871e-31	0.23154	0.52208	0.290543	NM_001321356	ZNF667
chr19	56506854	56508354	9.3464e-06	0.20337	0.3291	0.125737	NM_020813	ZNF471
chr19	56642158	56643658	4.0277e-05	0.50454	0.6476	0.143059	NM_001193628	SMIM17
chr19	56671257	56672757	5.7768e-18	0.33474	0.57137	0.236627	NM_001005850	ZNF835
chr19	56840226	56841726	0.00082991	0.54787	0.66673	0.118856	NM_006210	PEG3
chr19	56840226	56841726	0.00082991	0.54787	0.66673	0.118856	NM_001387356	ZIM2
chr19	56840226	56841726	0.00082991	0.54787	0.66673	0.118856	NM_006210	PEG3
chr19	56840226	56841726	0.00082991	0.54787	0.66673	0.118856	NM_001387356	ZIM2
chr19	57350270	57351770	6.9018e-07	0.15401	0.30777	0.153761	NM_020657	ZNF304
chr19	57526355	57527855	1.9022e-17	0.2093	0.42099	0.211692	NM_001199295	ZNF549
chr19	57583144	57584644	2.3121e-33	0.19246	0.4861	0.293639	NM_001010879	ZIK1
chr19	57613241	57614741	1.3757e-05	0.10328	0.21021	0.106932	NM_003435	ZNF134
chr19	57708704	57710204	3.3674e-05	0.53254	0.67103	0.138492	NM_001085384	ZNF154
chr19	57727124	57728624	1.3375e-10	0.24672	0.41295	0.166231	NM_024833	ZNF671
chr19	57888537	57890037	8.5229e-05	0.34435	0.5141	0.169747	NM_001144989	ZNF814
chr19	57934902	57936402	5.3357e-21	0.36389	0.63538	0.271485	NM_133460	ZNF418
chr19	58058281	58059781	6.5542e-09	0.45961	0.67963	0.220019	NM_001289401	ZNF135
chr19	58352992	58354492	1.9462e-05	0.81946	0.56817	-0.251296	NM_130786	A1BG
chr19	5839202	5840702	0.00016489	0.74807	0.53472	-0.213346	NM_000150	FUT6
chr19	58439653	58441153	1.3222e-16	0.2571	0.4765	0.219394	NM_003433	ZNF132
chr19	6333112	6334612	1.3236e-07	0.83765	0.60567	-0.231979	NM_133492	ACER1
chr19	750111	751611	3.1359e-06	0.46586	0.28704	-0.178822	NM_173481	MISP
chr19	7731610	7733110	0.00027726	0.68208	0.45308	-0.229009	NM_198492	CLEC4G
chr19	8980842	8982342	0.0080154	0.77697	0.44313	-0.333845	NM_024690	MUC16
chr19	9086060	9087560	5.7616e-07	0.71695	0.37002	-0.346928	NM_001004456	OR1M1
chr19	9106975	9108475	0.00011655	0.61331	0.30766	-0.305644	NM_001005193	OR7G2
chr19	9362012	9363512	1.8436e-06	0.45737	0.63869	0.181319	NM_001172651	ZNF559-ZNF177
chr19	9498116	9499616	1.5412e-06	0.40565	0.54655	0.140898	NM_152476	ZNF560
chr2	100322001	100323501	5.0663e-30	0.19697	0.49704	0.300065	NM_198461	LONRF2
chr2	10042549	10044049	9.8265e-10	0.28364	0.4849	0.201259	NM_003597	KLF11
chr2	104853114	104854614	3.826e-05	0.08656	0.21789	0.131327	NM_006236	POU3F3
chr2	106064687	106066187	0.042888	0.37809	0.55856	0.180468	NM_032411	ECRG4
chr2	107985523	107987023	8.6949e-20	0.16394	0.42122	0.257285	NM_021815	SLC5A7
chr2	112783993	112785493	0.031112	0.46123	0.34272	-0.118512	NM_000575	IL1A
chr2	119158251	119159751	5.2396e-10	0.32611	0.5368	0.210689	NM_182528	C1QL2
chr2	124024286	124025786	3.6092e-46	0.22483	0.54686	0.322031	NM_001367498	CNTNAP5
chr2	126655157	126656657	1.6218e-07	0.30101	0.54022	0.23921	NM_002101	GYPC
chr2	127857655	127859155	0.00036571	0.21253	0.070906	-0.141623	NM_004805	POLR2D
chr2	129978665	129980165	1.2245e-08	0.14623	0.25867	0.112438	NM_032144	RAB6C
chr2	131208535	131210035	2.2334e-05	0.8472	0.62476	-0.22244	NM_001083538	POTEE
chr2	136764544	136766044	1.974e-14	0.13291	0.35986	0.226949	NM_001316349	THSD7B
chr2	138779890	138781390	3.0077e-07	0.20457	0.37213	0.16756	NM_007226	NXPH2
chr2	143128418	143129918	5.5231e-07	0.48212	0.24897	-0.233146	NM_018460	ARHGAP15
chr2	153870921	153872421	4.7104e-12	0.18779	0.36232	0.174524	NM_052917	GALNT13
chr2	154697694	154699194	0.003334	0.088343	0.19234	0.103997	NM_002239	KCNJ3
chr2	160199772	160201272	0.0018551	0.48043	0.34354	-0.136885	NM_000888	ITGB6
chr2	162838267	162839767	2.1362e-20	0.25732	0.52556	0.268241	NM_033272	KCNH7
chr2	163735508	163737008	2.154e-05	0.15909	0.33627	0.177177	NM_018086	FIGN
chr2	1744015	1745515	1.0201e-07	0.16704	0.37307	0.206029	NM_012293	PXDN
chr2	176098794	176100294	0.0013114	0.29075	0.39756	0.106803	NM_021193	HOXD12
chr2	176115777	176117277	0.004353	0.33561	0.44828	0.112665	NM_002148	HOXD10
chr2	178806923	178808423	0.00080109	0.86958	0.573	-0.29658	NM_001267550	TTN
chr2	181456385	181457885	1.3149e-46	0.098976	0.38279	0.283816	NM_000885	ITGA4
chr2	182866137	182867637	6.6273e-09	0.19747	0.36189	0.164421	NM_001463	FRZB
chr2	184597528	184599028	2.6996e-32	0.070125	0.31865	0.248521	NM_194250	ZNF804A
chr2	185737803	185739303	7.0704e-07	0.38323	0.54718	0.16395	NM_173651	FSIP2
chr2	186848670	186850170	1.9995e-07	0.16477	0.33267	0.167899	NM_182521	ZSWIM2
chr2	192194433	192195933	5.3231e-54	0.063427	0.33515	0.271721	NM_016192	TMEFF2
chr2	200585013	200586513	1.6413e-19	0.10217	0.25368	0.151506	NM_001159	AOX1
chr2	206641486	206642986	1.1762e-09	0.29578	0.47922	0.183432	NM_001102659	FAM237A
chr2	208124024	208125524	1.445e-10	0.40102	0.55355	0.152531	NM_006891	CRYGD
chr2	208405791	208407291	0.0018836	0.22098	0.32862	0.10764	NM_005048	PTH2R
chr2	212538302	212539802	4.1623e-10	0.12595	0.27989	0.153934	NM_005235	ERBB4
chr2	215138126	215139626	5.5382e-05	0.74394	0.47323	-0.2707	NM_173076	ABCA12
chr2	216859564	216861064	0.007571	0.84315	0.59653	-0.246627	NM_003284	TNP1
chr2	228181187	228182687	3.5381e-14	0.28665	0.46496	0.178306	NM_001142644	SPHKAP
chr2	231394709	231396209	0.0010235	0.34212	0.62304	0.28092	NM_145236	B3GNT7
chr2	233012756	233014256	4.328e-05	0.36543	0.19883	-0.166594	NM_019850	NGEF
chr2	233059341	233060841	9.2205e-13	0.43503	0.27052	-0.16451	NM_001017915	INPP5D
chr2	2330775	2332275	0.0062085	0.80647	0.58647	-0.219994	NM_001303052	MYT1L
chr2	236263906	236265406	0.041471	0.69094	0.51578	-0.175159	NM_212556	ASB18
chr2	237590234	237591734	1.5859e-06	0.36325	0.17907	-0.184177	NM_022449	RAB17
chr2	238847084	238848584	2.9218e-34	0.19668	0.62179	0.425112	NM_001271893	TWIST2
chr2	240053021	240054521	4.5769e-08	0.55481	0.35755	-0.197255	NM_173351	OR6B3
chr2	240557488	240558988	3.2863e-08	0.50726	0.78269	0.275425	NM_001282771	ANKMY1
chr2	240895656	240897156	4.7859e-07	0.60105	0.28135	-0.319701	NM_001085437	MAB21L4
chr2	27077614	27079114	1.2569e-10	0.48627	0.69396	0.207692	NM_007046	EMILIN1
chr2	28495059	28496559	0.0043986	0.43873	0.28753	-0.151203	NM_153021	PLB1
chr2	28809833	28811333	1.0576e-17	0.15115	0.33143	0.180275	NM_182756	SPDYA
chr2	29114414	29115914	5.6018e-17	0.29385	0.58897	0.295119	NM_024692	CLIP4
chr2	29921086	29922586	0.00045933	0.14648	0.29148	0.145	NM_004304	ALK
chr2	31233151	31234651	6.6547e-10	0.11812	0.24903	0.130906	NM_014600	EHD3
chr2	31580438	31581938	0.0011459	0.47057	0.61543	0.144855	NM_000348	SRD5A2
chr2	40451590	40453090	7.8831e-22	0.17919	0.36081	0.181626	NM_021097	SLC8A1
chr2	44274479	44275979	0.00015788	0.57923	0.38043	-0.198797	NM_000341	SLC3A1
chr2	48616855	48618355	6.626e-05	0.77783	0.59289	-0.184946	NM_006872	GTF2A1L
chr2	53859467	53860967	1.906e-17	0.57206	0.85585	0.283798	NM_006794	GPR75
chr2	55923282	55924782	1.0439e-05	0.089222	0.27559	0.18637	NM_001039348	EFEMP1
chr2	5691383	5692883	3.8987e-13	0.27798	0.54691	0.268929	NM_003108	SOX11
chr2	61888156	61889656	0.00069859	0.19913	0.065657	-0.133477	NM_006430	CCT4
chr2	68319449	68320949	0.00011323	0.17241	0.36279	0.190383	NM_015463	CNRIP1
chr2	70767700	70769200	0.00016724	0.12383	0.23643	0.112592	NM_001617	ADD2
chr2	70790143	70791643	9.5243e-16	0.32827	0.53742	0.209156	NM_001004311	FIGLA
chr2	70977629	70979129	7.8144e-19	0.073688	0.26923	0.195543	NM_001115116	ANKRD53
chr2	73783182	73784682	4.5899e-06	0.7154	0.45561	-0.259786	NM_001080474	C2orf78
chr2	74499103	74500603	3.5861e-18	0.23407	0.45125	0.217179	NM_001282430	LBX2
chr2	74647830	74649330	1.0736e-14	0.53929	0.75017	0.210874	NM_001321739	M1AP
chr2	84515497	84516997	1.3742e-08	0.32406	0.17641	-0.147655	NM_001370	DNAH6
chr2	86790413	86791913	5.4888e-08	0.15565	0.27427	0.118626	NM_001768	CD8A
chr2	86861386	86862886	0.009615	0.15095	0.28603	0.135081	NM_004931	CD8B
chr2	94586310	94587810	0.00015825	0.71906	0.46335	-0.255705	NM_001382497
chr2	95024707	95026207	8.5091e-09	0.191	0.38965	0.198648	NM_002371	MAL
chr2	98345455	98346955	5.9476e-10	0.26414	0.44913	0.184992	NM_001298	CNGA3
chr20	10217829	10219329	4.3134e-05	0.10225	0.20835	0.106104	NM_130811	SNAP25
chr20	1557205	1558705	0.028253	0.76444	0.44393	-0.320504	NM_178460	SIRPD
chr20	16572948	16574448	3.7144e-06	0.41685	0.23271	-0.184141	NM_024704	KIF16B
chr20	17226039	17227539	7.267e-10	0.095986	0.26392	0.167931	NM_002594	PCSK2
chr20	21397026	21398526	5.213e-15	0.13058	0.30044	0.169858	NM_033176	NKX2-4
chr20	23034311	23035811	0.0088514	0.85688	0.72965	-0.127224	NM_001052	SSTR4
chr20	23750435	23751935	0.0073428	0.80145	0.52769	-0.273755	NM_001898	CST1
chr20	23826229	23827729	5.4738e-05	0.64344	0.37618	-0.26726	NM_001322	CST2
chr20	23879248	23880748	0.018965	0.52382	0.28677	-0.237058	NM_001900	CST5
chr20	23988279	23989779	5.6633e-05	0.84116	0.66055	-0.180616	NM_178311	GGTLC1
chr20	25081641	25083141	2.1668e-07	0.22774	0.46936	0.241615	NM_014588	VSX1
chr20	256723	258223	0.0040432	0.6284	0.33271	-0.295687	NM_207469	DEFB132
chr20	2800127	2801627	1.0664e-08	0.11727	0.32803	0.210767	NM_019609	CPXM1
chr20	31367600	31369100	1.516e-10	0.64836	0.25153	-0.396827	NM_054112	DEFB118
chr20	31390090	31391590	3.0812e-11	0.48688	0.13678	-0.3501	NM_153289	DEFB119
chr20	31405715	31407215	0.00011642	0.6082	0.29197	-0.316234	NM_001011878	DEFB121
chr20	32051241	32052741	0.00025345	0.12755	0.25467	0.127119	NM_002110	HCK
chr20	33003933	33005433	4.7545e-05	0.75704	0.51114	-0.245897	NM_080675	SUN5
chr20	33006703	33008203	0.0036503	0.74369	0.4967	-0.246984	NM_025227	BPIFB2
chr20	33030647	33032147	1.4805e-08	0.77623	0.45064	-0.32559	NM_174897	BPIFB6
chr20	33052902	33054402	5.9567e-06	0.7517	0.51961	-0.232097	NM_001376932	BPIFB3
chr20	33167158	33168658	0.014573	0.8088	0.55975	-0.24905	NM_080574	BPIFA2
chr20	33216351	33217851	6.2987e-08	0.70769	0.34822	-0.359463	NM_178466	BPIFA3
chr20	33282213	33283713	0.044631	0.6927	0.47911	-0.213596	NM_033197	BPIFB1
chr20	3662899	3664399	0.019613	0.69445	0.5137	-0.180751	NM_022139	GFRA4
chr20	36875137	36876637	8.213e-06	0.42698	0.22438	-0.202601	NM_080628	TLDC2
chr20	37520249	37521749	2.8893e-11	0.76469	0.87502	0.110334	NM_005386	NNAT
chr20	38723485	38724985	2.9127e-29	0.14931	0.45617	0.306858	NM_080552	SLC32A1
chr20	38804696	38806196	4.9107e-06	0.16647	0.34277	0.176297	NM_015568	PPP1R16B
chr20	43189406	43190906	3.0714e-26	0.08903	0.40231	0.31328	NM_007050	PTPRT
chr20	43558026	43559526	0.00022384	0.4537	0.23955	-0.214149	NM_170693	SGK2
chr20	44246307	44247807	6.5236e-08	0.33841	0.6209	0.28249	NM_024034	GDAP1L1
chr20	44354698	44356198	1.6028e-15	0.31004	0.099435	-0.210605	NM_175914	HNF4A
chr20	45407288	45408788	0.0052785	0.42365	0.52996	0.106306	NM_001048225	DBNDD2
chr20	46513059	46514559	2.2079e-09	0.2969	0.49973	0.202829	NM_001353824	ZNF334
chr20	46650959	46652459	2.343e-12	0.40692	0.59688	0.18996	NM_022829	SLC13A3
chr20	49567637	49569137	7.9333e-05	0.33365	0.58379	0.250136	NM_000961	PTGIS
chr20	50691042	50692542	5.2921e-13	0.28925	0.55659	0.267337	NM_001290268	RIPOR3
chr20	51022607	51024107	0.039407	0.27865	0.44068	0.162026	NM_002237	KCNG1
chr20	51802021	51803521	0.00013379	0.50991	0.69772	0.187806	NM_020436	SALL4
chr20	5316454	5317954	3.8491e-08	0.26663	0.41326	0.146631	NM_144773	PROKR2
chr20	54474592	54476092	6.7578e-16	0.090662	0.3294	0.238739	NM_018431	DOK5
chr20	56005019	56006519	4.1441e-18	0.3051	0.53663	0.231524	NM_080617	CBLN4
chr20	56532245	56533745	0.00015699	0.86181	0.69052	-0.171295	NM_001013646	FAM209B
chr20	57560109	57561609	6.2256e-05	0.4071	0.22393	-0.183174	NM_002591	PCK1
chr20	61251260	61252760	7.5056e-08	0.22509	0.43821	0.213124	NM_001794	CDH4
chr20	62427039	62428539	8.6272e-08	0.33879	0.18255	-0.156243	NM_080833	RBBP8NL
chr20	62707835	62709335	5.1454e-05	0.13224	0.2965	0.164267	NM_002531	NTSR1
chr20	63292185	63293685	0.0088649	0.45452	0.27247	-0.182052	NM_020882	COL20A1
chr20	63536876	63538376	1.4155e-06	0.21846	0.082092	-0.136368	NM_005975	PTK6
chr20	7939958	7941458	0.0080323	0.71075	0.49811	-0.212636	NM_017545	HAO1
chr21	18243832	18245332	3.8201e-24	0.26396	0.49967	0.23571	NM_024944	CHODL
chr21	20997408	20998908	1.2744e-08	0.13553	0.29198	0.156459	NM_004540	NCAM2
chr21	26572786	26574286	1.4138e-10	0.29135	0.48317	0.191818	NM_001320768	CYYR1
chr21	26844909	26846409	0.014809	0.060756	0.17196	0.111201	NM_006988	ADAMTS1
chr21	26966588	26968088	1.0746e-27	0.12326	0.36574	0.242478	NM_007038	ADAMTS5
chr21	29939496	29940996	1.8101e-14	0.13975	0.38895	0.249207	NM_001330994	GRIK1
chr21	30282450	30283950	2.6319e-05	0.66323	0.3279	-0.33533	NM_001085455	KRTAP24-1
chr21	30348106	30349606	1.1915e-05	0.82239	0.45102	-0.371375	NM_181624	KRTAP23-1
chr21	30371771	30373271	0.0003476	0.64185	0.30622	-0.335633	NM_181621	KRTAP13-2
chr21	30395030	30396530	1.2955e-06	0.69995	0.35589	-0.344057	NM_181599	KRTAP13-1
chr21	30429219	30430719	0.00043708	0.6219	0.3284	-0.293503	NM_181600	KRTAP13-4
chr21	30479867	30481367	0.0077648	0.78446	0.50932	-0.275142	NM_181607	KRTAP19-1
chr21	30491513	30493013	0.00057428	0.8225	0.55611	-0.26639	NM_181609	KRTAP19-3
chr21	30600086	30601586	1.9249e-08	0.70987	0.29653	-0.413343	NM_181620	KRTAP22-1
chr21	30634205	30635705	5.3813e-07	0.67851	0.26018	-0.418334	NM_181616	KRTAP20-2
chr21	30641863	30643363	0.0057743	0.82779	0.49433	-0.333462	NM_001128077	KRTAP20-3
chr21	30812774	30814274	0.034424	0.7497	0.51357	-0.236132	NM_175857	KRTAP8-1
chr21	30881080	30882580	1.5684e-09	0.73637	0.35692	-0.379447	NM_175858	KRTAP11-1
chr21	32585023	32586523	3.0325e-09	0.79503	0.52993	-0.265099	NM_144659	TCP10L
chr21	33024934	33026434	2.1003e-11	0.17197	0.37494	0.202966	NM_005806	OLIG2
chr21	42395552	42397052	0.012263	0.7433	0.55742	-0.185878	NM_001256317	TMPRSS3
chr22	16592310	16593810	9.0997e-05	0.78219	0.46249	-0.319702	NM_014406	CCT8L2
chr22	19149792	19151292	0.00071773	0.082067	0.18291	0.100847	NM_005315	GSC2
chr22	24494331	24495831	0.018121	0.3973	0.28274	-0.114555	NM_016327	UPB1
chr22	24602192	24603692	5.5693e-06	0.71917	0.44176	-0.277417	NM_001288833	GGT1
chr22	29479217	29480717	0.02342	0.27949	0.44622	0.166735	NM_021076	NEFH
chr22	29580613	29582113	0.011644	0.24934	0.13832	-0.111018	NM_003634	NIPSNAP1
chr22	30079463	30080963	0.0079111	0.72288	0.84442	0.121537	NM_152510	HORMAD2
chr22	30266351	30267851	0.0098254	0.3333	0.54971	0.216413	NM_020530	OSM
chr22	32204573	32206073	9.0579e-08	0.63723	0.42503	-0.212202	NM_001394555	RFPL2
chr22	38110184	38111684	1.4184e-05	0.38505	0.26535	-0.119707	NM_025045	BAIAP2L2
chr22	43811805	43813305	0.00010997	0.051363	0.15701	0.105649	NM_022785	EFCAB6
chr22	43891513	43893013	0.0001035	0.25132	0.40998	0.158654	NM_138814	PNPLA5
chr22	44312451	44313951	3.3154e-05	0.64475	0.42658	-0.218173	NM_001099294	SHISAL1
chr22	46262843	46264343	0.00049354	0.58852	0.77625	0.187721	NM_006071	PKDREJ
chr3	1092023	1093523	0.039002	0.70835	0.45513	-0.253225	NM_001289080	CNTN6
chr3	109316017	109317517	1.4427e-11	0.84416	0.59243	-0.251727	NM_138815	DPPA2
chr3	119781100	119782600	0.00052513	0.44577	0.18724	-0.25853	NM_003889	NR1I2
chr3	120284722	120286222	0.038516	0.38407	0.54673	0.162661	NM_153002	GPR156
chr3	120450492	120451992	5.1769e-09	0.20384	0.3406	0.136756	NM_007085	FSTL1
chr3	122182667	122184167	1.0257e-08	0.17612	0.32949	0.153369	NM_000388	CASR
chr3	127287546	127289046	7.1829e-06	0.85787	0.67654	-0.181334	NM_001362810	PRR20G
chr3	127914231	127915731	3.5166e-05	0.20916	0.34954	0.14038	NM_207335	KBTBD12
chr3	128492701	128494201	1.2012e-20	0.2042	0.62784	0.423639	NM_032638	GATA2
chr3	129000303	129001803	3.811e-06	0.24383	0.43646	0.192626	NM_001377500	EFCC1
chr3	129973719	129975219	3.4247e-13	0.34466	0.59001	0.245343	NM_007117	TRH
chr3	130516176	130517676	3.9902e-17	0.22521	0.48941	0.264191	NM_001102608	COL6A6
chr3	133037390	133038890	0.0016992	0.30982	0.42927	0.11945	NM_023943	TMEM108
chr3	133399055	133400555	0.032856	0.84298	0.59833	-0.244649	NM_003571	BFSP2
chr3	134650522	134652022	0.0042952	0.12875	0.25802	0.129276	NM_178554	KY
chr3	138009164	138010664	0.00042001	0.8376	0.65958	-0.178016	NM_016369	CLDN18
chr3	139539242	139540742	1.0067e-06	0.15829	0.31205	0.153758	NM_002899	RBP1
chr3	141367503	141369003	0.0028497	0.3249	0.15475	-0.170151	NM_001376113	ZBTB38
chr3	141762407	141763907	3.065e-06	0.55889	0.38723	-0.171657	NM_139209	GRK7
chr3	142963174	142964674	2.505e-13	0.081424	0.26508	0.183651	NM_198504	PAQR9
chr3	143118770	143120270	3.4711e-17	0.021625	0.22574	0.204116	NM_004267	CHST2
chr3	147406043	147407543	0.0038705	0.14148	0.28965	0.148175	NM_032153	ZIC4
chr3	147408364	147409864	2.1905e-14	0.33634	0.60921	0.272869	NM_003412	ZIC1
chr3	148696902	148698402	0.00077475	0.11133	0.22041	0.109077	NM_000685	AGTR1
chr3	161104849	161106349	7.2012e-06	0.13759	0.25093	0.113342	NM_003781	B3GALNT1
chr3	169811869	169813369	3.2201e-15	0.060709	0.17167	0.110964	NM_001080460	LRRIQ4
chr3	170585575	170587075	0.00010862	0.37616	0.50805	0.131887	NM_020949	SLC7A14
chr3	172447956	172449456	1.7098e-39	0.22585	0.53946	0.313612	NM_198407	GHSR
chr3	173140735	173142235	0.0010068	0.80211	0.55878	-0.243325	NM_031955	SPATA16
chr3	179450970	179452470	2.0851e-08	0.075734	0.20939	0.133657	NM_021629	GNB4
chr3	180036437	180037937	3.2641e-29	0.17691	0.48879	0.311877	NM_016559	PEX5L
chr3	187138996	187140496	6.6297e-11	0.18616	0.34482	0.158659	NM_052969	RPL39L
chr3	187669894	187671394	9.1212e-07	0.30145	0.48011	0.178663	NM_001048	SST
chr3	191198240	191199740	0.047449	0.59291	0.33491	-0.257998	NM_198184	OSTN
chr3	193378253	193379753	0.0014868	0.60896	0.34606	-0.262902	NM_198505	ATP13A5
chr3	194486502	194488002	1.6509e-05	0.11254	0.23444	0.121903	NM_001367549	ATP13A3
chr3	196337888	196339388	0.0029972	0.69335	0.49999	-0.19336	NM_138461	TM4SF19
chr3	2097865	2099365	0.0022181	0.091775	0.2182	0.126423	NM_175607	CNTN4
chr3	32816996	32818496	4.6107e-11	0.10325	0.26558	0.162327	NM_001039111	TRIM71
chr3	33218310	33219810	9.3056e-08	0.1668	0.29665	0.12985	NM_015551	SUSD5
chr3	38038207	38039707	2.8617e-13	0.078768	0.1849	0.106133	NM_007335	DLEC1
chr3	38815717	38817217	0.0052384	0.60689	0.29416	-0.312729	NM_006514	SCN10A
chr3	42684536	42686036	0.033809	0.59753	0.704	0.106473	NM_152393	KLHL40
chr3	44583963	44585463	4.8002e-10	0.097721	0.314	0.216283	NM_173658	ZNF660
chr3	44583963	44585463	4.8002e-10	0.097721	0.314	0.216283	NM_001351732	ZNF197
chr3	44583963	44585463	4.8002e-10	0.097721	0.314	0.216283	NM_173658	ZNF660
chr3	44583963	44585463	4.8002e-10	0.097721	0.314	0.216283	NM_001351732	ZNF197
chr3	46464405	46465905	2.0223e-07	0.43035	0.68887	0.258523	NM_002343	LTF
chr3	49719184	49720684	4.1131e-09	0.18616	0.30597	0.119808	NM_198722	AMIGO3
chr3	49903373	49904873	0.002697	0.407	0.28128	-0.125726	NM_002447	MST1R
chr3	54121551	54123051	0.0046477	0.037654	0.1413	0.103642	NM_018398	CACNA2D3
chr3	54927559	54929059	0.02112	0.76274	0.59262	-0.170126	NM_020678	LRTM1
chr3	62318021	62319521	0.00060214	0.35069	0.45284	0.10215	NM_001291941	C3orf14
chr3	62373050	62374550	5.0012e-15	0.13965	0.35275	0.213105	NM_018008	FEZF2
chr3	63277307	63278807	0.00029784	0.26264	0.47472	0.212076	NM_001130003	SYNPR
chr3	6860114	6861614	4.4629e-07	0.18079	0.39718	0.216394	NM_000844	GRM7
chr3	68932047	68933547	3.45e-06	0.33303	0.50222	0.16919	NM_182522	TAFA4
chr3	71752854	71754354	0.0015221	0.20676	0.31955	0.112795	NM_018971	GPR27
chr3	75663327	75664827	0.017216	0.67128	0.50187	-0.169413	NM_001124759	FRG2C
chr3	84957988	84959488	8.6499e-13	0.093086	0.22238	0.129291	NM_001167675	CADM2
chr3	96813593	96815093	2.8105e-16	0.068986	0.21798	0.14899	NM_001080448	EPHA6
chr3	98165695	98167195	0.015452	0.75548	0.45275	-0.302732	NM_001005515	OR5H15
chr3	98462200	98463700	0.0025639	0.79674	0.48964	-0.307099	NM_001004736	OR5K1
chr3	98496680	98498180	0.016858	0.73457	0.45788	-0.276689	NM_001004737	OR5K2
chr3	9951908	9953408	0.016953	0.29829	0.4378	0.139509	NM_207351	PRRT3
chr4	107035813	107037313	2.9603e-16	0.11366	0.31771	0.20405	NM_014421	DKK2
chr4	109302158	109303658	7.9036e-58	0.092004	0.46197	0.369968	NM_198721	COL25A1
chr4	1113064	1114564	0.046146	0.50445	0.62301	0.118557	NM_001131034	RNF212
chr4	121380518	121382018	1.206e-08	0.21233	0.33372	0.121391	NM_198179	QRFPR
chr4	121764664	121766164	5.647e-07	0.25562	0.38273	0.127111	NM_001384332	SMIM43
chr4	133148293	133149793	1.0499e-20	0.10581	0.32391	0.218099	NM_032961	PCDH10
chr4	134201289	134202789	5.1313e-06	0.18582	0.3192	0.133388	NM_001114734	PABPC4L
chr4	143700175	143701675	1.4467e-25	0.15735	0.40276	0.245411	NM_001168235	FREM3
chr4	146637892	146639392	1.6796e-05	0.27883	0.48211	0.203284	NM_004575	POU4F2
chr4	150581150	150582650	1.2067e-08	0.68217	0.84467	0.162496	NM_006439	MAB21L2
chr4	153788583	153790083	0.00057104	0.20072	0.35562	0.154906	NM_003013	SFRP2
chr4	155207635	155209135	1.4132e-33	0.14374	0.41347	0.269732	NM_000910	NPY2R
chr4	155376465	155377965	3.1203e-10	0.17217	0.31977	0.147593	NM_001039580	MAP9
chr4	155758020	155759520	5.3141e-20	0.24911	0.47222	0.223112	NM_000857	GUCY1B1
chr4	15702064	15703564	3.65e-06	0.41309	0.57543	0.162338	NM_004334	BST1
chr4	157075149	157076649	2.0653e-17	0.24467	0.52121	0.276541	NM_000824	GLRB
chr4	157219727	157221227	4.5193e-08	0.25338	0.47956	0.226182	NM_001083619	GRIA2
chr4	15777327	15778827	4.4638e-20	0.19065	0.43831	0.247656	NM_001775	CD38
chr4	165872236	165873736	1.9039e-12	0.035929	0.14405	0.108119	NM_012464	TLL1
chr4	171812403	171813903	2.6938e-13	0.23604	0.45623	0.220188	NM_001034845	GALNTL6
chr4	174828747	174830247	1.4275e-11	0.11169	0.28376	0.172071	NM_006529	GLRA3
chr4	174917357	174918857	0.044676	0.77873	0.51366	-0.265066	NM_014269	ADAM29
chr4	175811764	175813264	0.00032051	0.60376	0.34286	-0.260898	NM_201591	GPM6A
chr4	176792422	176793922	7.7721e-12	0.11537	0.28966	0.174296	NM_005429	VEGFC
chr4	17781121	17782621	8.5361e-12	0.16596	0.34339	0.177427	NM_015688	FAM184B
chr4	183904306	183905806	2.8442e-06	0.12782	0.32907	0.201242	NM_020225	STOX2
chr4	188138440	188139940	0.0059482	0.86642	0.66999	-0.196432	NM_178556	TRIML1
chr4	21948272	21949772	0.00047683	0.13498	0.26739	0.132403	NM_025221	KCNIP4
chr4	304974	306474	8.4083e-16	0.36679	0.59586	0.229074	NM_001137608	ZNF732
chr4	42152155	42153655	2.9363e-19	0.16487	0.42163	0.256768	NM_207406	BEND4
chr4	4226429	4227929	3.4471e-05	0.23147	0.40317	0.171706	NM_177998	OTOP1
chr4	46993081	46994581	7.0351e-06	0.06842	0.20213	0.133705	NM_000809	GABRA4
chr4	5050479	5051979	0.0052513	0.079285	0.19971	0.120428	NM_018401	STK32B
chr4	55125095	55126595	3.8124e-42	0.17213	0.5137	0.34157	NM_002253	KDR
chr4	575795	577295	0.00012935	0.070661	0.26126	0.190598	NM_001362796	TMEM271
chr4	61199325	61200825	4.9904e-08	0.23467	0.44316	0.208481	NM_001387552	ADGRL3
chr4	6692877	6694377	5.4133e-14	0.6033	0.26817	-0.335136	NM_005980	S100P
chr4	68245194	68246694	1.1424e-05	0.75834	0.49458	-0.263758	NM_182502	TMPRSS11B
chr4	72030999	72032499	4.2092e-12	0.27591	0.49391	0.218001	NM_004885	NPFFR2
chr4	73998177	73999677	1.2535e-15	0.5516	0.72877	0.177166	NM_002994	CXCL5
chr4	79407728	79409228	0.00037844	0.82888	0.61881	-0.210075	NM_033214	GK2
chr4	80265663	80267163	1.4613e-13	0.089182	0.3178	0.228617	NM_004464	FGF5
chr4	81214722	81216222	3.2131e-09	0.070074	0.25748	0.187408	NM_006259	PRKG2
chr4	89056685	89058185	0.028957	0.20445	0.41143	0.206972	NM_014883	FAM13A
chr4	9247629	9249129	0.0011145	0.78046	0.60999	-0.170466	NM_001256859	USP17L18
chr4	95548473	95549973	6.4845e-24	0.056843	0.24515	0.188302	NM_003728	UNC5C
chr4	95839092	95840592	0.0054434	0.88924	0.75009	-0.139148	NM_005390	PDHA2
chr4	9780633	9782133	6.2582e-13	0.32044	0.5758	0.255358	NM_000798	DRD5
chr5	100902782	100904282	0.030659	0.089111	0.19343	0.104314	NM_005668	ST8SIA4
chr5	113434489	113435989	0.0004927	0.88827	0.71531	-0.172952	NM_032028	TSSK1B
chr5	115816159	115817659	5.9071e-21	0.2463	0.50244	0.256137	NM_001801	CDO1
chr5	115961474	115962974	1.2393e-11	0.18902	0.40886	0.219834	NM_173800	LVRN
chr5	128537745	128539245	1.1456e-12	0.14137	0.41102	0.26965	NM_001999	FBN2
chr5	1294568	1296068	0.00033822	0.44927	0.65638	0.207113	NM_198253	TERT
chr5	134113680	134115180	0.00069377	0.13978	0.26905	0.129272	NM_003202	TCF7
chr5	135535464	135536964	0.00073579	0.10424	0.22797	0.12373	NM_006161	NEUROG1
chr5	135578491	135579991	5.6309e-05	0.24631	0.38548	0.139168	NM_004887	CXCL14
chr5	136027987	136029487	0.0092096	0.19767	0.083568	-0.114103	NM_000358	TGFBI
chr5	137888456	137889956	7.7256e-13	0.46079	0.61068	0.149888	NM_001300921	PKD2L2
chr5	140800056	140801556	0.0005975	0.47444	0.60089	0.126457	NM_018906	PCDHA3
chr5	140806067	140807567	1.6196e-10	0.37484	0.61332	0.238478	NM_018907	PCDHA4
chr5	140826959	140828459	0.0016936	0.47772	0.63167	0.153945	NM_018909	PCDHA6
chr5	140874307	140875807	0.0015388	0.46306	0.6324	0.169337	NM_018903	PCDHA12
chr5	140925298	140926798	6.8509e-14	0.258	0.50589	0.247894	NM_018898	PCDHAC1
chr5	140965475	140966975	1.6859e-05	0.13243	0.32088	0.188443	NM_018899	PCDHAC2
chr5	141099472	141100972	0.027638	0.44496	0.58035	0.135391	NM_018937	PCDHB3
chr5	141244394	141245894	8.8598e-06	0.36602	0.56489	0.198877	NM_018935	PCDHB15
chr5	141337759	141339259	0.00018374	0.27014	0.48031	0.210173	NM_018915	PCDHGA2
chr5	141342828	141344328	0.0092724	0.47921	0.60363	0.124421	NM_018916	PCDHGA3
chr5	141363161	141364661	2.3209e-07	0.44046	0.65101	0.210552	NM_018918	PCDHGA5
chr5	141369241	141370741	0.0020093	0.301	0.48069	0.179682	NM_018924	PCDHGB3
chr5	141372890	141374390	9.9549e-08	0.44542	0.64901	0.203597	NM_018919	PCDHGA6
chr5	141391632	141393132	1.2745e-07	0.50839	0.69779	0.189401	NM_032088	PCDHGA8
chr5	141396946	141398446	5.421e-05	0.16271	0.41022	0.247509	NM_018925	PCDHGB5
chr5	141401777	141403277	1.6009e-11	0.36531	0.60431	0.239001	NM_018921	PCDHGA9
chr5	141407020	141408520	0.016939	0.3918	0.5288	0.136996	NM_018926	PCDHGB6
chr5	141416676	141418176	1.2524e-06	0.35765	0.54636	0.188708	NM_018927	PCDHGB7
chr5	141420050	141421550	7.5184e-15	0.4171	0.6471	0.230003	NM_018914	PCDHGA11
chr5	141429506	141431006	1.3639e-12	0.40761	0.67984	0.272224	NM_003735	PCDHGA12
chr5	141484029	141485529	6.6237e-40	0.19475	0.62151	0.42676	NM_018928	PCDHGC4
chr5	146337838	146339338	0.0003891	0.15176	0.33444	0.18268	NM_002700	POU4F3
chr5	146878257	146879757	0.048613	0.10559	0.22625	0.120661	NM_181675	PPP2R2B
chr5	150189061	150190561	3.1303e-15	0.21719	0.39881	0.181615	NM_014228	SLC6A7
chr5	151303266	151304766	0.008927	0.79742	0.54453	-0.252891	NM_181774	SLC36A3
chr5	151686415	151687915	0.0085411	0.28088	0.44532	0.164444	NM_003118	SPARC
chr5	155012754	155014254	0.0091563	0.86539	0.68732	-0.178067	NM_001099293	KIF4B
chr5	159099416	159100916	0.0074344	0.048173	0.15195	0.103777	NM_024007	EBF1
chr5	16179291	16180791	1.228e-12	0.13756	0.40682	0.269262	NM_001102562	MARCHF11
chr5	161847119	161848619	3.4255e-06	0.11916	0.28427	0.165107	NM_001127644	GABRA1
chr5	170231984	170233484	6.6652e-06	0.93719	0.7787	-0.158493	NM_001102609	C5orf58
chr5	171308247	171309747	1.5143e-17	0.22115	0.43918	0.218026	NM_021025	TLX3
chr5	172193171	172194671	0.011496	0.81257	0.66344	-0.149132	NM_001171183	EFCAB9
chr5	17491576	17493076	0.00010584	0.87806	0.68724	-0.190823	NM_001371919	H3Y2
chr5	175443682	175445182	0.0057214	0.14752	0.27914	0.131617	NM_000794	DRD1
chr5	175657070	175658570	0.0011726	0.23754	0.37117	0.133627	NM_001367711	HRH2
chr5	178940197	178941697	5.5835e-23	0.26891	0.49476	0.225849	NM_001178089	ZNF454
chr5	179022803	179024303	8.7808e-08	0.16243	0.28489	0.122457	NM_001136116	ZNF879
chr5	179059372	179060872	2.7845e-24	0.1498	0.40212	0.252324	NM_014594	ZNF354C
chr5	180987845	180989345	0.025341	0.46311	0.29964	-0.163461	NM_197975	BTNL3
chr5	1882425	1883925	1.91e-06	0.09688	0.25212	0.155239	NM_016358	IRX4
chr5	2751177	2752677	9.7993e-05	0.16163	0.39974	0.23811	NM_033267	IRX2
chr5	35990890	35992390	5.0515e-06	0.36454	0.52492	0.16038	NM_152404	UGT3A1
chr5	36066382	36067882	0.0079374	0.2186	0.37434	0.155739	NM_174914	UGT3A2
chr5	37839541	37841041	0.0010939	0.17866	0.33984	0.161175	NM_000514	GDNF
chr5	38257558	38259058	6.9475e-09	0.082723	0.23053	0.147807	NM_152403	EGFLAM
chr5	38845011	38846511	2.4691e-09	0.26434	0.42233	0.157984	NM_003999	OSMR
chr5	5139329	5140829	1.0854e-09	0.21384	0.38324	0.169409	NM_139056	ADAMTS16
chr5	55737060	55738560	0.015128	0.90706	0.78539	-0.121674	NM_024415	DDX4
chr5	57482311	57483811	0.0019279	0.84423	0.57756	-0.266673	NM_001017992	ACTBL2
chr5	59893226	59894726	0.00027685	0.23215	0.38949	0.157343	NM_001104631	PDE4D
chr5	6447858	6449358	1.3475e-07	0.17194	0.27267	0.100732	NM_001145161	UBE2QL1
chr5	64505014	64506514	3.044e-11	0.10816	0.25078	0.142628	NM_001029875	RGS7BP
chr5	64689502	64691002	3.7294e-06	0.24818	0.45208	0.203897	NM_001164442	SHISAL2B
chr5	71718274	71719774	5.1817e-23	0.26491	0.51963	0.254715	NM_004291	CARTPT
chr5	77638213	77639713	2.8368e-17	0.20577	0.42746	0.221693	NM_032109	OTP
chr5	79688835	79690335	0.00011711	0.67714	0.81401	0.136871	NM_153610	CMYA5
chr5	81393634	81395134	1.2224e-06	0.20452	0.38725	0.182727	NM_130767	ACOT12
chr5	850486	851986	1.3746e-07	0.53184	0.34789	-0.183956	NM_024786	ZDHHC11
chr5	95619086	95620586	0.001649	0.12089	0.22593	0.105042	NM_199243	GPR150
chr6	100464421	100465921	1.9213e-14	0.14881	0.31732	0.168511	NM_005068	SIM1
chr6	105136657	105138157	1.8242e-15	0.12424	0.31306	0.188815	NM_001199563	BVES
chr6	108165021	108166521	6.334e-10	0.15318	0.2946	0.141421	NM_003269	NR2E1
chr6	10881541	10883041	4.1308e-31	0.21792	0.51694	0.299019	NM_004752	GCM2
chr6	10886051	10887551	3.2214e-15	0.22001	0.42158	0.201565	NM_001040274	SYCP2L
chr6	110357849	110359349	2.0831e-17	0.1307	0.35326	0.22256	NM_001123364	METTL24
chr6	112346329	112347829	0.00013942	0.84319	0.62663	-0.216558	NM_001013734	RFPL4B
chr6	116060391	116061891	0.003195	0.33702	0.20695	-0.130064	NM_002031	FRK
chr6	116765219	116766719	3.3475e-34	0.15165	0.35473	0.203085	NM_001085480	FAM162B
chr6	11778303	11779803	0.013648	0.41771	0.61838	0.200668	NM_032744	ADTRP
chr6	122995234	122996734	1.1001e-05	0.14902	0.2824	0.133384	NM_001010852	CLVS2
chr6	128882137	128883637	0.0077041	0.22065	0.32679	0.10614	NM_000426	LAMA2
chr6	133240356	133241856	8.6493e-15	0.1588	0.39923	0.240428	NM_004100	EYA4
chr6	133888112	133889612	1.6376e-05	0.26358	0.48592	0.222343	NM_003206	TCF21
chr6	137493894	137495394	5.3396e-15	0.14492	0.36857	0.223651	NM_175747	OLIG3
chr6	146028061	146029561	1.532e-09	0.21864	0.39593	0.177295	NM_001278064	GRM1
chr6	151806681	151808181	2.1705e-17	0.11657	0.31573	0.199155	NM_000125	ESR1
chr6	154038239	154039739	1.7236e-11	0.24154	0.45485	0.213305	NM_000914	OPRM1
chr6	159168399	159169899	2.346e-06	0.15596	0.32441	0.168444	NM_032532	FNDC1
chr6	163413717	163415217	1.6002e-15	0.025733	0.16894	0.14321	NM_006775	QKI
chr6	165662741	165664241	5.2425e-10	0.10581	0.32792	0.222113	NM_001385079	PDE10A
chr6	166167351	166168851	2.7587e-10	0.086112	0.29457	0.208454	NM_001366285	TBXT
chr6	168078712	168080212	0.00010761	0.55767	0.40844	-0.149237	NM_024919	FRMD1
chr6	17280360	17281860	0.0032244	0.13748	0.28625	0.148765	NM_001143942	RBM24
chr6	26017287	26018787	3.2834e-05	0.65127	0.7669	0.115636	NM_005325	H1-1
chr6	26043213	26044713	1.1311e-42	0.10597	0.46362	0.357648	NM_021062	H2BC3
chr6	26044383	26045883	1.8119e-37	0.077151	0.41321	0.336055	NM_003531	H3C3
chr6	26182760	26184260	0.0032101	0.1448	0.25852	0.113715	NM_003523	H2BC6
chr6	26224134	26225634	3.133e-08	0.55712	0.66739	0.110266	NM_003532	H3C6
chr6	26239392	26240892	9.6122e-25	0.54168	0.76785	0.226169	NM_003540	H4C6
chr6	26250613	26252113	6.1227e-05	0.071147	0.19325	0.122108	NM_003524	H2BC9
chr6	27138281	27139781	2.407e-10	0.27037	0.46734	0.196972	NM_003495	H4C9
chr6	27814021	27815521	0.014635	0.12469	0.22696	0.102268	NM_003521	H2BC14
chr6	27814277	27815777	3.9631e-05	0.15433	0.28237	0.128038	NM_021066	H2AC14
chr6	27864316	27865816	0.00071456	0.092075	0.21295	0.120873	NM_003511	H2AC16
chr6	27871846	27873346	2.1917e-06	0.040062	0.17071	0.130643	NM_003533	H3C11
chr6	28258296	28259796	9.2103e-07	0.61389	0.73581	0.121921	NM_001007531	NKAPL
chr6	28399247	28400747	1.8907e-10	0.10595	0.2317	0.125751	NM_001163391	ZSCAN12
chr6	28442991	28444491	0.00058144	0.33612	0.45777	0.121651	NM_001012455	ZSCAN23
chr6	35140839	35142339	6.0856e-06	0.63066	0.46632	-0.164334	NM_001370687	TCP11
chr6	38714310	38715810	1.3644e-07	0.23361	0.43796	0.204347	NM_001206927	DNAH8
chr6	390751	392251	2.8708e-22	0.13411	0.38957	0.255467	NM_002460	IRF4
chr6	39322202	39323702	0.043079	0.72324	0.49802	-0.225222	NM_001135106	KCNK16
chr6	41637467	41638967	4.08e-26	0.13795	0.39762	0.259673	NM_005586	MDFI
chr6	43308326	43309826	1.086e-07	0.34467	0.48682	0.142155	NM_206922	CRIP3
chr6	43509846	43511346	2.3784e-08	0.26444	0.090362	-0.174077	NM_001012974	LRRC73
chr6	49786785	49788285	0.0035059	0.78659	0.50595	-0.280633	NM_138733	PGK2
chr6	54307440	54308940	0.0011841	0.33657	0.18585	-0.150728	NM_014464	TINAG
chr6	55173514	55175014	3.0703e-15	0.18082	0.39417	0.213351	NM_001384272	HCRTR2
chr6	62285725	62287225	1.0209e-49	0.10808	0.48723	0.379146	NM_152688	KHDRBS2
chr6	70956560	70958060	1.435e-13	0.18615	0.36326	0.177111	NM_080742	B3GAT2
chr6	71885549	71887049	7.2015e-10	0.1243	0.29632	0.172014	NM_014989	RIMS1
chr6	72621063	72622563	1.2228e-23	0.078911	0.34859	0.269676	NM_019842	KCNQ5
chr6	73224996	73226496	1.6142e-08	0.86599	0.63442	-0.231572	NM_001126063	KHDC1L
chr6	73451797	73453297	3.3679e-19	0.30728	0.44924	0.141963	NM_138441	CGAS
chr6	77462991	77464491	7.8925e-09	0.077403	0.20227	0.124868	NM_000863	HTR1B
chr6	83708601	83710101	0.022895	0.17817	0.29027	0.112095	NM_001242792	SNAP91
chr6	84764098	84765598	1.6201e-12	0.1154	0.26703	0.151633	NM_001080508	TBX18
chr6	86936527	86938027	2.0168e-06	0.1791	0.3298	0.150701	NM_000865	HTR1E
chr6	93419059	93420559	5.9609e-11	0.098843	0.29176	0.192914	NM_004440	EPHA7
chr6	96014973	96016473	0.0015203	0.19624	0.3946	0.198365	NM_006581	FUT9
chr6	99993723	99995223	4.0915e-08	0.25286	0.43077	0.177903	NM_001040179	MCHR2
chr7	128030937	128032437	3.5659e-33	0.034522	0.33499	0.300472	NM_022143	LRRC4
chr7	130491084	130492584	1.2389e-29	0.54039	0.73732	0.196931	NM_002402	MEST
chr7	135727686	135729186	0.0016657	0.74696	0.57594	-0.171019	NM_001318192	SLC13A4
chr7	136867651	136869151	0.0015983	0.24044	0.41293	0.17249	NM_001006630	CHRM2
chr7	137846474	137847974	4.5225e-15	0.2338	0.52857	0.294765	NM_001321708	DGKI
chr7	143283957	143285457	0.004133	0.38262	0.24219	-0.140429	NM_001282876	TMEM139
chr7	146115800	146117300	6.0943e-11	0.069079	0.21569	0.146608	NM_014141	CNTNAP2
chr7	149713950	149715450	7.5392e-07	0.29728	0.48519	0.187908	NM_001290187	KRBA1
chr7	151186750	151188250	0.022755	0.70993	0.57111	-0.138823	NM_001142459	ASB10
chr7	151409538	151411038	0.022367	0.15956	0.27127	0.11171	NM_198285	WDR86
chr7	1555705	1557205	1.3342e-09	0.36477	0.1921	-0.172675	NM_001097620	TMEM184A
chr7	159144367	159145867	1.771e-07	0.24879	0.47012	0.221328	NM_003382	VIPR2
chr7	16804499	16805999	3.321e-06	0.31079	0.15281	-0.157972	NM_006408	AGR2
chr7	19117136	19118636	1.5253e-18	0.1358	0.35073	0.214935	NM_000474	TWIST1
chr7	19144921	19146421	7.2565e-09	0.2664	0.48384	0.217445	NM_152898	FERD3L
chr7	19773117	19774617	0.00026395	0.23545	0.36852	0.133069	NM_001363562	TMEM196
chr7	21542038	21543538	5.0397e-15	0.15582	0.3072	0.151377	NM_001277115	DNAH11
chr7	2232445	2233945	0.022361	0.1961	0.087204	-0.1089	NM_001013836	MAD1L1
chr7	24283189	24284689	2.774e-70	0.14475	0.52793	0.383182	NM_000905	NPY
chr7	27102183	27103683	1.3573e-55	0.15088	0.61917	0.468294	NM_006735	HOXA2
chr7	27143181	27144681	7.4824e-46	0.35734	0.67377	0.316424	NM_019102	HOXA5
chr7	27147274	27148774	6.9913e-41	0.17865	0.53598	0.357332	NM_024014	HOXA6
chr7	289169	290669	1.2193e-21	0.38848	0.61124	0.222752	NM_001374838	FOXL3
chr7	28957830	28959330	0.00085877	0.14336	0.26005	0.116699	NM_014817	TRIL
chr7	30681956	30683456	5.9085e-07	0.18711	0.35676	0.16965	NM_001883	CRHR2
chr7	30910852	30912352	1.6094e-10	0.41833	0.65953	0.241202	NM_198098	AQP1
chr7	31051307	31052807	9.1906e-05	0.26644	0.38476	0.118322	NM_001118	ADCYAP1R1
chr7	31513089	31514589	7.1851e-07	0.62931	0.23779	-0.391514	NM_001257967	ITPRID1
chr7	32069907	32071407	2.1359e-09	0.084392	0.21367	0.129278	NM_001191057	PDE1C
chr7	35253600	35255100	3.2311e-20	0.19566	0.40743	0.211769	NM_001077653	TBX20
chr7	37448364	37449864	2.4779e-06	0.055304	0.17704	0.12174	NM_014800	ELMO1
chr7	38630873	38632373	3.9569e-07	0.27428	0.44235	0.168066	NM_001635	AMPH
chr7	43111646	43113146	3.6928e-19	0.15361	0.37711	0.223504	NM_015052	HECW1
chr7	49772637	49774137	4.7324e-08	0.075158	0.226	0.150844	NM_198570	VWC2
chr7	53034632	53036132	6.1722e-06	0.82358	0.61804	-0.205537	NM_182595	POM121L12
chr7	54541374	54542874	1.2907e-12	0.12081	0.31639	0.195576	NM_001301009	VSTM2A
chr7	57131936	57133436	2.2776e-08	0.80872	0.55281	-0.255912	NM_001370129	ZNF479
chr7	57449176	57450676	0.0066062	0.79551	0.62406	-0.171443	NM_001159279	ZNF716
chr7	64044433	64045933	4.9345e-12	0.20238	0.44377	0.241391	NM_001159522	ZNF727
chr7	64206202	64207702	2.2737e-06	0.82485	0.63805	-0.186793	NM_001159524	ZNF735
chr7	71131143	71132643	7.3171e-08	0.22566	0.38129	0.155632	NM_022479	GALNT17
chr7	77199319	77200819	0.002719	0.22477	0.44471	0.219937	NM_006682	FGL2
chr7	79453167	79454667	3.7889e-15	0.079709	0.26299	0.18328	NM_012301	MAGI2
chr7	88758699	88760199	5.7191e-17	0.083816	0.24781	0.163999	NM_181646	ZNF804B
chr7	88795237	88796737	0.0085843	0.82717	0.56687	-0.260295	NM_152706	TEX47
chr7	90320804	90322304	2.2996e-07	0.17185	0.27236	0.100505	NM_001384237	FAM237B
chr7	93574224	93575724	1.5889e-05	0.089938	0.23446	0.144524	NM_001742	CALCR
chr7	93890253	93891753	2.4812e-13	0.31871	0.50816	0.189447	NM_006528	TFPI2
chr7	982180	983680	0.00010027	0.35888	0.24691	-0.111974	NM_017781	CYP2W1
chr7	98616284	98617784	6.2853e-25	0.22138	0.51831	0.296937	NM_002523	NPTX2
chr7	99557641	99559141	4.4069e-12	0.031907	0.14001	0.108108	NM_138494	ZNF655
chr7	99975531	99977031	3.9302e-05	0.58373	0.34036	-0.243367	NM_001185	AZGP1
chr8	100105549	100107049	1.1368e-09	0.39946	0.56144	0.161982	NM_015668	RGS22
chr8	103499609	103501109	5.494e-09	0.027725	0.20081	0.173084	NM_001348484	RIMS2
chr8	104466555	104468055	3.4326e-09	0.24998	0.48761	0.237634	NM_001385	DPYS
chr8	10730011	10731511	0.0041369	0.05093	0.16854	0.117611	NM_031439	SOX7
chr8	108083120	108084620	0.00075291	0.20938	0.33719	0.127813	NM_178565	RSPO2
chr8	116937206	116938706	6.5892e-14	0.28382	0.52071	0.236891	NM_001025357	AARD
chr8	117133994	117135494	3.0356e-05	0.74675	0.4142	-0.332555	NM_173851	SLC30A8
chr8	119638339	119639839	0.04548	0.21672	0.10297	-0.113752	NM_001040092	ENPP2
chr8	120124101	120125601	9.0199e-06	0.10329	0.22885	0.12556	NM_021110	COL14A1
chr8	12133599	12135099	0.0067717	0.82492	0.6636	-0.161315	NM_001256869	USP17L7
chr8	12138349	12139849	0.00092618	0.86011	0.68321	-0.176904	NM_201402	USP17L2
chr8	12317816	12319316	0.00023539	0.86192	0.63708	-0.224848	NM_001037804	DEFB130A
chr8	124449819	124451319	0.0002331	0.0519	0.17226	0.120364	NM_017956	TRMT12
chr8	124972294	124973794	1.8073e-06	0.23025	0.069854	-0.160394	NM_152412	ZNF572
chr8	131040409	131041909	2.9094e-64	0.17609	0.55405	0.37796	NM_001115	ADCY8
chr8	132058882	132060382	0.00056144	0.55687	0.22775	-0.329122	NM_001080399	OC90
chr8	13514351	13515851	2.7593e-06	0.40209	0.21748	-0.184604	NM_182643	DLC1
chr8	138496761	138498261	6.5389e-29	0.17316	0.50433	0.331169	NM_015912	FAM135B
chr8	142699110	142700610	0.023676	0.56607	0.7375	0.171427	NM_017527	LY6K
chr8	142769328	142770828	1.2846e-08	0.59082	0.4283	-0.162529	NM_177458	SLURP2
chr8	142833800	142835300	0.00037929	0.81453	0.56865	-0.245877	NM_002066	GML
chr8	142879325	142880825	3.313e-06	0.63807	0.34	-0.298069	NM_000497	CYP11B1
chr8	144416344	144417844	4.4641e-14	0.43835	0.17399	-0.264359	NM_130849	SLC39A4
chr8	15539262	15540762	2.1622e-12	0.33523	0.53154	0.196311	NM_006765	TUSC3
chr8	16192151	16193651	5.0277e-06	0.79761	0.56134	-0.236273	NM_138715	MSR1
chr8	17026237	17027737	1.4954e-25	0.13104	0.41765	0.286617	NM_181723	MICU3
chr8	21788375	21789875	0.00030149	0.024708	0.14282	0.11811	NM_001495	GFRA2
chr8	22231599	22233099	8.5501e-09	0.30918	0.553	0.243824	NM_014759	PHYHIP
chr8	23224602	23226102	0.0045352	0.21619	0.088958	-0.127236	NM_003844	TNFRSF10A
chr8	23706256	23707756	6.1431e-13	0.22466	0.46963	0.244963	NM_001136271	NKX2-6
chr8	24440025	24441525	0.0019221	0.77687	0.45504	-0.321824	NM_003817	ADAM7
chr8	24912760	24914260	2.3471e-15	0.30608	0.53005	0.223967	NM_005382	NEFM
chr8	24956112	24957612	2.6452e-07	0.099564	0.23593	0.136366	NM_006158	NEFL
chr8	32547310	32548810	2.2171e-15	0.072657	0.24634	0.173683	NM_013964	NRG1
chr8	38900345	38901845	0.0012141	0.1815	0.30888	0.127384	NM_021623	PLEKHA2
chr8	38973227	38974727	1.4185e-70	0.37043	0.76151	0.391081	NM_153692	HTRA4
chr8	41308973	41310473	9.1311e-06	0.21137	0.39891	0.187535	NM_003012	SFRP1
chr8	41650317	41651817	0.00015886	0.77202	0.6018	-0.170214	NM_001364841	NKX6-3
chr8	42768286	42769786	0.00058291	0.56914	0.34462	-0.224514	NM_004198	CHRNA6
chr8	48734768	48736268	2.0917e-08	0.2357	0.4037	0.168	NM_024593	EFCAB1
chr8	49071343	49072843	4.508e-10	0.8258	0.56587	-0.259935	NM_001256597	PPDPFL
chr8	49910406	49911906	7.3464e-14	0.18092	0.38097	0.200043	NM_018967	SNTG1
chr8	52564930	52566430	5.7043e-17	0.076258	0.22518	0.148924	NM_207413	ALKAL1
chr8	52938181	52939681	1.6987e-39	0.16915	0.50944	0.340295	NM_005285	NPBWR1
chr8	53251137	53252637	1.1935e-10	0.22853	0.48477	0.256242	NM_000912	OPRK1
chr8	54456934	54458434	3.4424e-25	0.17434	0.50038	0.326033	NM_022454	SOX17
chr8	54615095	54616595	0.022338	0.67592	0.35286	-0.323059	NM_006269	RP1
chr8	56113482	56114982	8.8651e-25	0.29174	0.56549	0.273753	NM_005372	MOS
chr8	56446141	56447641	1.0279e-36	0.27901	0.56937	0.290361	NM_001135690	PENK
chr8	57993522	57995022	3.03e-10	0.20619	0.38202	0.175824	NM_001377989	FAM110B
chr8	64798237	64799737	9.4285e-37	0.19999	0.50799	0.307992	NM_004820	CYP7B1
chr8	6562745	6564245	0.00014926	0.59009	0.76454	0.174444	NM_001118887	ANGPT2
chr8	66177964	66179464	2.4151e-21	0.41221	0.65651	0.244297	NM_000756	CRH
chr8	66431503	66433003	1.7338e-68	0.13244	0.66108	0.528642	NM_144650	ADHFE1
chr8	66962091	66963591	2.9093e-43	0.10095	0.34765	0.246703	NM_001193502	TCF24
chr8	67951045	67952545	1.0013e-21	0.10842	0.3472	0.238778	NM_024870	PREX2
chr8	68329954	68331454	1.0571e-35	0.22943	0.54091	0.311481	NM_052958	C8orf34
chr8	70070752	70072252	3.066e-30	0.13524	0.39963	0.264384	NM_024504	PRDM14
chr8	71843912	71845412	1.2648e-46	0.13661	0.46173	0.325121	NM_005098	MSC
chr8	74983504	74985004	2.7222e-06	0.19516	0.34621	0.151047	NM_031461	CRISPLD1
chr8	84182273	84183773	1.6131e-09	0.12001	0.30049	0.180477	NM_173848	RALYL
chr8	85437858	85439358	1.5503e-23	0.39512	0.66621	0.271093	NM_005181	CA3
chr8	87873515	87875015	9.0053e-05	0.90605	0.80358	-0.102468	NM_152418	DCAF4L2
chr8	88326983	88328483	5.309e-16	0.057321	0.22087	0.163547	NM_005941	MMP16
chr8	90790774	90792274	5.5832e-06	0.25304	0.44089	0.187852	NM_022351	NECAB1
chr8	90984738	90986238	1.1089e-14	0.13284	0.33861	0.205776	NM_001190972	C8orf88
chr8	96160306	96161806	2.4199e-44	0.085182	0.35999	0.274805	NM_001001557	GDF6
chr8	96492812	96494312	7.5604e-14	0.087887	0.20219	0.114304	NM_002998	SDC2
chr8	97277428	97278928	6.8359e-38	0.25814	0.54384	0.285699	NM_033512	TSPYL5
chr9	104568167	104569667	1.8015e-12	0.8687	0.58653	-0.282171	NM_001004483	OR13C8
chr9	10612502	10614002	0.00098668	0.083268	0.22991	0.146638	NM_002839	PTPRD
chr9	109779197	109780697	6.7017e-05	0.10121	0.20219	0.100985	NM_007203	PALM2AKAP2
chr9	112890376	112891876	4.2523e-15	0.13851	0.35641	0.217904	NM_033051	SLC46A2
chr9	114387482	114388982	1.3577e-12	0.26711	0.53868	0.271569	NM_001317950	AKNA
chr9	117917	119417	0.013729	0.47485	0.6749	0.200049	NM_207305	FOXD4
chr9	119368935	119370435	2.4822e-06	0.17359	0.39624	0.222651	NM_014618	BRINP1
chr9	121369750	121371250	1.0402e-07	0.32481	0.45478	0.129971	NM_004099	STOM
chr9	122741302	122742802	0.0079589	0.66134	0.39244	-0.268902	NM_001004453	OR1L6
chr9	127705987	127707487	0.015477	0.69344	0.46173	-0.231708	NM_001012502	CFAP157
chr9	129620601	129622101	2.4691e-06	0.51521	0.74436	0.22915	NM_199350	C9orf50
chr9	130663593	130665093	0.0082476	0.14117	0.29549	0.154312	NM_021619	PRDM12
chr9	130896312	130897812	6.7479e-06	0.63295	0.39659	-0.236356	NM_198180	QRFP
chr9	132581605	132583105	0.00020996	0.10188	0.24711	0.145235	NM_020064	BARHL1
chr9	133163414	133164914	0.00011883	0.18627	0.29485	0.10858	NM_021996	GBGT1
chr9	133635362	133636862	0.0253	0.7247	0.53	-0.194707	NM_000787	DBH
chr9	134879809	134881309	0.0014047	0.69846	0.45744	-0.241018	NM_004108	FCN2
chr9	134917412	134918912	0.0025939	0.67884	0.46094	-0.217901	NM_002003	FCN1
chr9	135545125	135546625	3.1381e-11	0.70747	0.40786	-0.299614	NM_014582	OBP2A
chr9	135560755	135562255	0.0098289	0.65898	0.46889	-0.190093	NM_002571	PAEP
chr9	135698981	135700481	0.011051	0.73809	0.49316	-0.244931	NM_001101677	SOHLH1
chr9	18473152	18474652	3.9468e-06	0.23049	0.48495	0.254456	NM_001040272	ADAMTSL1
chr9	19788537	19790037	1.2603e-23	0.24222	0.52072	0.278495	NM_020344	SLC24A2
chr9	22445823	22447323	1.226e-07	0.1043	0.22703	0.122738	NM_022160	DMRTA1
chr9	32782539	32784039	2.1636e-08	0.17106	0.36445	0.193397	NM_212558	TMEM215
chr9	34895264	34896764	0.028911	0.54192	0.30527	-0.236647	NM_001309427	FAM205C
chr9	36257948	36259448	8.7943e-32	0.11083	0.35748	0.246653	NM_005476	GNE
chr9	6645229	6646729	8.2851e-11	0.076968	0.1868	0.109834	NM_000170	GLDC
chr9	77018654	77020154	7.3076e-11	0.1311	0.29637	0.165269	NM_001013735	FOXB2
chr9	81987771	81989271	0.044707	0.85912	0.64022	-0.2189	NM_001001670	SPATA31D1
chr9	840696	842196	0.0039643	0.10933	0.21982	0.110485	NM_021951	DMRT1
chr9	88990467	88991967	0.028773	0.30749	0.43756	0.130071	NM_005226	S1PR3
chr9	93954855	93956355	0.00044908	0.07714	0.21189	0.134749	NM_021570	BARX1
chr9	94258297	94259797	0.0024039	0.22246	0.099975	-0.122483	NM_194320	ZNF169
chr9	97852225	97853725	3.303e-09	0.15512	0.39796	0.242843	NM_004473	FOXE1

## Sheet: Promoter DMRs (UP vs Caucasian)
dmr_id	gene_name	Texas_1	Texas_2	Texas_3	Texas_4	Texas_5	Texas_6	Texas_7	Texas_8	Texas_9	TCGA_1	TCGA_2	TCGA_3	TCGA_4	TCGA_5	TCGA_6	TCGA_7	TCGA_8	TCGA_9	TCGA_10	TCGA_11	TCGA_12	TCGA_13	TCGA_14	TCGA_15	TCGA_16	TCGA_17	TCGA_18	mean_Texas	mean_TCGA	TexasVTCGA_meth_diff	Direction	IQR_TEO	FirstIQR	ThirdIQR	IQRmin	IQRmax	wilcox_p	fdr	abs_meth_diff
chr1:10796146-10797646	CASZ1	0.201628	0.173499732246579	0.942141046216241	0.239762245334781	0.175758355146885	0.17106	0.205997699010419	0.254783035306336	0.157469	0.089262	0.15281	0.0830045	0.113839	0.0770791	0.0349136	0.0919204	0.101451	0.0764376	0.0872407	0.0808747	0.138496	0.0598475	0.0794317	0.0739685	0.0477315	0.0777914	0.0844586	0.280233	0.0861421	0.194091	Hypermethylated	0.0146578	0.076598	0.0912558	0.0546112	0.113243	4.26728e-07	2.33524e-06	0.194091
chr1:109667056-109668556	GSTM2	0.500084	0.948498266742538	0.942141046216241	0.512195947981618	0.933958779768892	0.675418	0.591868801100005	0.251432312559495	0.211754	0.375454	0.223351	0.443243	0.39121	0.433937	0.409076	0.551281	0.425659	0.497731	0.341111	0.357494	0.269876	0.443377	0.564123	0.49061	0.463684	0.466487	0.466258	0.618595	0.422998	0.195597	Hypermethylated	0.0870368	0.379393	0.46643	0.248838	0.596985	0.0308277	0.0376873	0.195597
chr1:109909848-109911348	CSF1	0.182201	0.284357470317795	0.26992532261566	0.52374217526469	0.581712745144425	0.209359	0.399347989141029	0.233548066591149	0.190321	0.206481	0.185506	0.149373	0.202672	0.14547	0.320687	0.217463	0.198243	0.222051	0.203281	0.196422	0.21069	0.19746	0.192263	0.178716	0.216396	0.200122	0.202715	0.319391	0.202556	0.116834	Hypermethylated	0.0163347	0.193303	0.209637	0.168801	0.234139	0.0231291	0.0292268	0.116834
chr1:110033623-110035123	STRIP1	0.222898	0.232458269940005	0.0153917695544766	0.191917093719251	0.263535888326217	0.202309	0.263372360325991	0.252608801639522	0.226996	0.0585347	0.108809	0.0658853	0.13775	0.0938674	0.0380392	0.0951541	0.121174	0.080721	0.104953	0.0735135	0.0947064	0.0612699	0.0848231	0.115452	0.0403451	0.0596732	0.0629598	0.207943	0.0832017	0.124741	Hypermethylated	0.040811	0.0616924	0.102503	0.000475842	0.16372	0.000601687	0.00110628	0.124741
chr1:110209313-110210813	KCNC4	0.263214	NA	NA	0.69821992095663	0.467272576572748	0.284247	0.27134352864893	0.308241665584953	0.196128	0.126854	0.178208	0.12241	0.172772	0.160414	0.196556	0.207133	0.188572	0.143	0.14054	0.135264	0.15002	0.16458	0.144271	0.208723	0.207217	0.135277	0.159031	0.355524	0.16338	0.192144	Hypermethylated	0.0448261	0.141155	0.185981	0.0739159	0.25322	4.99272e-05	0.000128755	0.192144
chr1:111289850-111291350	CHIA	0.606577	0.688029908195141	0.540418078254234	0.519599971294316	0.39858308076212	0.612978	0.746047188186198	0.796355232991648	0.565225	0.94662	0.93572	0.925636	0.939485	0.908104	0.95013	0.947963	0.611756	0.910758	0.946427	0.91179	0.941951	0.790803	0.912594	0.707827	0.946521	0.934894	0.92744	0.608201	0.894245	-0.286044	Hypomethylated	0.0342919	0.911016	0.945308	0.859578	0.996746	1.92028e-05	5.32771e-05	0.286044
chr1:111618788-111620288	RAP1A	0.168312	0.297727324624874	0.0612529691759069	0.284886398395316	0.34335741781962	0.226842	0.162624663380292	0.284732701347685	0.312224	0.0124814	0.0118714	0.0142962	0.0125287	0.0128956	0.0116677	0.0122491	0.0127312	0.0132712	0.0132634	0.0118362	0.0233592	0.012969	0.0132558	0.0124989	0.0112881	0.0137382	0.0242268	0.237996	0.0139127	0.224083	Hypermethylated	0.000962019	0.0123072	0.0132692	0.0108642	0.0147122	4.26728e-07	2.33524e-06	0.224083
chr1:11272197-11273697	UBIAD1	0.126261	0.307279257649641	NA	0.223040624935356	0.120988651985242	0.174329	0.104967703902226	0.122817591904455	0.10931	0.0352984	0.0555205	0.0344868	0.0386098	0.0322981	0.0238048	0.0450527	0.0263272	0.0277357	0.0305613	0.0309735	0.0196934	0.032073	0.0293813	0.0254354	0.0259495	0.0307063	0.0363971	0.161124	0.0322391	0.128885	Hypermethylated	0.00841615	0.0266794	0.0350955	0.0140551	0.0477197	1.28018e-06	5.09873e-06	0.128885
chr1:114780185-114781685	SIKE1	0.20718	0.134938409874105	0.386091480219182	0.330869258110696	0.265873367760112	0.183772	0.121681974703093	0.183372158827819	0.157506	0.0151523	0.0161644	0.020912	0.01499	0.0169597	0.0133958	0.0177783	0.0155682	0.0190106	0.0178935	0.0173526	0.0295134	0.0161668	0.0183847	0.0162074	0.0164045	0.0170414	0.0176195	0.219032	0.0175842	0.201447	Hypermethylated	0.00169967	0.016165	0.0178647	0.0136155	0.0204142	4.26728e-07	2.33524e-06	0.201447
chr1:115640969-115642469	VANGL1	0.154245	NA	0.0387443113606739	0.213857970921616	0.330679875672777	0.179718	0.0201398300718997	0.0735535348362448	0.215084	0.249487	0.371794	0.242608	0.277171	0.26476	0.108189	0.283661	0.36002	0.247128	0.258954	0.212704	0.308777	0.258699	0.255396	0.23585	0.241213	0.279176	0.197757	0.153253	0.258519	-0.105266	Hypomethylated	0.0371131	0.241562	0.278675	0.185892	0.334345	0.0062729	0.00893375	0.105266
chr1:115840626-115842126	NHLH2	0.0218514	0.0708554474099335	0.270907335601106	0.384262830151344	0.0258773291882825	0.126214	0.440791255014012	0.292861136663516	0.226284	0.0262609	0.116971	0.0262061	0.0391048	0.0270493	0.102241	0.0227485	0.0415966	0.0860168	0.101038	0.0274884	0.0818089	0.014413	0.0261858	0.21765	0.0251085	0.0277301	0.032065	0.206656	0.0578712	0.148785	Hypermethylated	0.058745	0.0262198	0.0849648	-0.0618978	0.173082	0.0308277	0.0376873	0.148785
chr1:116667233-116668733	IGSF3	0.137937	NA	NA	0.105718406521235	0.933958779768892	0.439325	0.429401190961576	0.255094825815891	0.130737	0.0311781	0.0522033	0.0360686	0.0365157	0.028963	0.0562192	0.0344461	0.0281164	0.0220861	0.0342029	0.024918	0.0224431	0.0298814	0.0212678	0.0216061	0.0242316	0.0380862	0.0413226	0.347453	0.0324309	0.315022	Hypermethylated	0.0120007	0.0244032	0.0364039	0.0064021	0.054405	4.1606e-06	1.38355e-05	0.315022
chr1:117000759-117002259	CD101	0.789801	0.356138493985292	0.60603318441595	0.682252033552499	0.933958779768892	0.89543	0.744422275837055	0.423664667316567	0.827797	0.882186	0.643144	0.898333	0.854934	0.886951	0.788029	0.938187	0.873711	0.908974	0.826913	0.921581	0.929799	0.90537	0.925121	0.90181	0.925088	0.846788	0.898133	0.6955	0.875281	-0.179781	Hypomethylated	0.058801	0.859628	0.918429	0.771427	1.00663	0.0105393	0.0143765	0.179781
chr1:11761192-11762692	C1orf167	0.301608	NA	NA	0.685091157358932	NA	0.269593	0.224770510516738	0.254783035306336	0.30782	0.115873	0.131748	0.273384	0.158786	0.100646	0.242556	0.176334	0.127439	0.201678	0.121257	0.220793	0.147876	0.105856	0.210508	0.162606	0.140204	0.12467	0.109138	0.340611	0.15952	0.181091	Hypermethylated	0.0732321	0.12211	0.195342	0.0122619	0.30519	0.000178311	0.0003972	0.181091
chr1:11925927-11927427	KIAA2013	0.074961	0.0201503186393651	0.0153917695544766	0.0212207117597068	0.0258773291882825	0.213558	0.0865464792952228	0.126217153909705	0.111251	0.22769	0.273792	0.236544	0.274055	0.198119	0.197553	0.268135	0.339475	0.292579	0.209954	0.218407	0.279308	0.228069	0.284271	0.228917	0.238598	0.21406	0.212258	0.0772415	0.245655	-0.168413	Hypomethylated	0.0588431	0.215147	0.27399	0.126882	0.362254	5.12074e-06	1.60673e-05	0.168413
chr1:12229029-12230529	VPS13D	0.503042	0.626008586504987	0.401577476488205	0.583145209947059	0.503852870988498	0.486671	0.619838539647583	0.434372440703159	0.468296	0.226536	0.297201	0.189011	0.305373	0.187174	0.208663	0.274565	0.296759	0.297289	0.241402	0.221784	0.194056	0.177908	0.157839	0.188338	0.30816	0.233715	0.233976	0.514089	0.235542	0.278548	Hypermethylated	0.100939	0.190272	0.291211	0.0388633	0.442619	4.26728e-07	2.33524e-06	0.278548
chr1:1323801-1325301	CPTP	0.0559244	NA	NA	NA	NA	0.0228196	0.429401190961576	0.0448873407991958	0.0633571	0.0162812	0.0128149	0.0132739	0.0149645	0.0148813	0.0130513	0.0170455	0.0132941	0.0146547	0.0134486	0.0158247	0.0179291	0.0168355	0.0185312	0.0162975	0.0155952	0.0156578	0.0145079	0.123278	0.0152716	0.108006	Hypermethylated	0.00258003	0.0137134	0.0162934	0.00984334	0.0201635	5.94371e-05	0.00014571	0.108006
chr1:1324160-1325660	INTS11	0.0559244	NA	NA	NA	NA	0.0228196	0.429401190961576	0.0448873407991958	0.0633571	0.0162812	0.0128149	0.0132739	0.0149645	0.0148813	0.0130513	0.0170455	0.0132941	0.0146547	0.0134486	0.0158247	0.0179291	0.0168355	0.0185312	0.0162975	0.0155952	0.0156578	0.0145079	0.123278	0.0152716	0.108006	Hypermethylated	0.00258003	0.0137134	0.0162934	0.00984334	0.0201635	5.94371e-05	0.00014571	0.108006
chr1:145606987-145608487	GPR89A	0.295438	0.452001952887885	NA	0.380958094228887	0.0258773291882825	0.305565	0.285811568621699	0.293245774242357	0.331846	0.0337063	0.0261544	0.0467125	0.0332067	0.0345884	0.0211408	0.0530415	0.0357592	0.0419927	0.0283487	0.0325899	0.0472699	0.02882	0.0389116	0.0273047	0.025017	0.0339008	0.0319118	0.296343	0.0344654	0.261878	Hypermethylated	0.00965701	0.0284665	0.0381235	0.013981	0.052609	0.00101775	0.00177612	0.261878
chr1:149811870-149813370	H2BC18	0.0218514	0.0201503186393651	0.0153917695544766	0.0362703198024069	0.0258773291882825	0.0550794	0.0486477122507804	0.0210354005136536	0.0484298	0.332243	0.212082	0.295535	0.27546	0.303031	0.154084	0.569459	0.280677	0.336867	0.237324	0.264915	0.372246	0.355254	0.444942	0.438058	0.436576	0.314234	0.281093	0.0325259	0.328004	-0.295478	Hypomethylated	0.0912339	0.276764	0.367998	0.139913	0.504849	4.26728e-07	2.33524e-06	0.295478
chr1:149813193-149814693	H3C13	0.0218514	0.0201503186393651	NA	0.0212207117597068	0.0258773291882825	0.0228196	0.0676529670367008	0.0210354005136536	0.0238355	0.282803	0.196747	0.253267	0.26903	0.284132	0.144158	0.5717	0.293135	0.287809	0.243064	0.225435	0.350343	0.310546	0.364968	0.335578	0.396848	0.271954	0.259503	0.0280554	0.296723	-0.268668	Hypomethylated	0.0744935	0.254826	0.32932	0.143086	0.44106	1.28018e-06	5.09873e-06	0.268668
chr1:149898567-149900067	BOLA1	0.217763	0.572052582192957	0.0612529691759069	0.388243072004483	0.214729497545642	0.201218	0.166734294045249	0.150460151411876	0.254408	0.0930026	0.104232	0.0999951	0.228647	0.0732575	0.0449815	0.108032	0.0845389	0.0749604	0.0897494	0.0895115	0.18473	0.101298	0.0917861	0.0636533	0.0594059	0.0840571	0.056805	0.247429	0.096258	0.151171	Hypermethylated	0.0272888	0.0736833	0.100972	0.0327501	0.141905	0.00153921	0.00258706	0.151171
chr1:150320532-150322032	PRPF3	0.293859	0.16082193235502	0.803568331360072	0.361139473848897	0.363651856517552	0.214212	0.26007715613109	0.309658263057029	0.24504	0.0881409	0.101267	0.111847	0.140249	0.0812254	0.0805575	0.0661965	0.128174	0.138441	0.100146	0.0987584	0.0864948	0.0893653	0.075227	0.131616	0.153863	0.0869509	0.101889	0.33467	0.103356	0.231314	Hypermethylated	0.0374833	0.0866088	0.124092	0.0303839	0.180317	4.26728e-07	2.33524e-06	0.231314
chr1:151046750-151048250	C1orf56	0.26838	0.484324292690952	0.942141046216241	0.330984940802009	0.253862267816845	0.175227	0.10431202980226	0.264639336665252	0.234982	0.178819	0.232051	0.193606	0.25058	0.169811	0.253488	0.162917	0.218347	0.23156	0.201473	0.152529	0.114025	0.179416	0.248254	0.174114	0.255005	0.16271	0.171774	0.339872	0.197249	0.142624	Hypermethylated	0.0616262	0.170302	0.231928	0.0778627	0.324367	0.0146103	0.0192496	0.142624
chr1:151398572-151400072	PSMB4	0.224741	0.228055229625279	0.942141046216241	0.19279601486697	0.36116826620577	0.243979	0.202686650345885	0.19050658311399	0.211068	0.0247593	0.0202847	0.0344899	0.0177818	0.0181132	0.0155333	0.032705	0.0208773	0.0224791	0.0187219	0.0228963	0.0459975	0.0194765	0.0195301	0.0274372	0.0176105	0.019029	0.0189712	0.310794	0.0231496	0.287644	Hypermethylated	0.00550934	0.0187842	0.0242935	0.0105202	0.0325575	4.26728e-07	2.33524e-06	0.287644
chr1:152036504-152038004	S100A11	0.275059	0.329599634673756	0.540818609341448	0.365062662651861	0.0630548299298907	0.282486	0.230124384453744	0.29239887700076	0.333163	0.110972	0.169136	0.116444	0.145195	0.0906419	0.156298	0.0799722	0.14411	0.142114	0.153146	0.138253	0.148902	0.133656	0.146459	0.152366	0.106959	0.126042	0.114997	0.301307	0.131981	0.169326	Hypermethylated	0.0329323	0.115359	0.148291	0.0659606	0.19769	0.000601687	0.00110628	0.169326
chr1:15246222-15247722	FHAD1	0.284813	0.638498852944154	0.26992532261566	0.663657200503564	NA	0.205256	0.486602378424025	0.39429372387913	0.301968	0.13252	0.172808	0.147408	0.174359	0.180423	0.0923279	0.123426	0.192794	0.167616	0.136219	0.128493	0.117525	0.144039	0.130751	0.0989396	0.109428	0.15132	0.158831	0.405627	0.142179	0.263448	Hypermethylated	0.0407273	0.124693	0.16542	0.0636017	0.226511	1.28018e-06	5.09873e-06	0.263448
chr1:152580016-152581516	LCE3D	0.208016	0.370036176232489	0.0153917695544766	0.0922137560212965	NA	0.152217	0.064122334638347	0.352515427015171	0.459623	0.310487	0.595455	0.408618	0.420114	0.450824	0.284406	0.383696	0.604878	0.383317	0.567132	0.410882	0.308128	0.446331	0.375612	0.415136	0.361201	0.458225	0.410651	0.214267	0.42195	-0.207683	Hypomethylated	0.0721628	0.377538	0.449701	0.269294	0.557945	0.00415804	0.0062147	0.207683
chr1:153612637-153614137	S100A16	0.575225	0.195606897643376	NA	0.468334420439303	0.191099900916554	0.418774	0.370200200593492	0.65413011339965	0.563562	0.558682	0.752406	0.587765	0.602628	0.52708	0.611619	0.440445	0.748574	0.580563	0.601447	0.541968	0.514083	0.599064	0.559581	0.87856	0.468507	0.704861	0.621598	0.429617	0.605524	-0.175907	Hypomethylated	0.0729569	0.546146	0.619103	0.436711	0.728538	0.0158128	0.0206577	0.175907
chr1:153977174-153978674	JTB	0.0899525	0.0812358654210817	0.165589145895783	0.133299343749602	0.417248733195579	0.122599	0.0963390445377174	0.0518499675886702	0.13768	0.0239283	0.0209748	0.0322502	0.0234822	0.0259156	0.0184805	0.0320194	0.0262462	0.0341219	0.0302553	0.022326	0.0262466	0.0272448	0.0276703	0.0225763	0.0218921	0.0258356	0.0229105	0.143977	0.0257987	0.118178	Hypermethylated	0.0049041	0.0226598	0.0275639	0.0153037	0.0349201	4.26728e-07	2.33524e-06	0.118178
chr1:154955599-154957099	PBXIP1	0.180059	0.0968250254429721	0.0153917695544766	0.17485309941314	0.155998581783911	0.221452	0.150323532139484	0.29426675705148	0.24668	0.276415	0.301781	0.26139	0.283542	0.305349	0.294306	0.243673	0.313404	0.333848	0.309779	0.290733	0.346409	0.243515	0.274116	0.282316	0.326739	0.185775	0.277993	0.17065	0.286171	-0.115521	Hypomethylated	0.0339807	0.274691	0.308672	0.22372	0.359643	0.000205683	0.000446718	0.115521
chr1:155307865-155309365	FDPS	0.155875	0.242419540237172	NA	0.156819193581257	0.328928475994873	0.157655	0.108011258882624	0.125685767341457	0.163501	0.0222139	0.0195156	0.0260258	0.0190425	0.0168793	0.0151189	0.0281155	0.0202798	0.0211433	0.0191081	0.0227726	0.0158857	0.0157794	0.0247012	0.0199336	0.0211455	0.024992	0.0171657	0.179862	0.0205455	0.159316	Hypermethylated	0.00499802	0.0176349	0.0226329	0.0101379	0.03013	1.28018e-06	5.09873e-06	0.159316
chr1:15584551-15586051	AGMAT	0.326657	0.948498266742538	0.734281973931988	0.603782135068603	0.333027408731449	0.453505	0.302655834397515	0.411880004927533	0.303499	0.238799	0.264741	0.191304	0.239868	0.233215	0.216932	0.260366	0.254567	0.239384	0.221137	0.22629	0.238293	0.167171	0.231654	0.192342	0.230754	0.241974	0.228775	0.490865	0.228753	0.262112	Hypermethylated	0.0173216	0.222425	0.239747	0.196443	0.265729	4.26728e-07	2.33524e-06	0.262112
chr1:156283324-156284824	TMEM79	0.105472	0.224391896524732	0.155643932099889	0.0212207117597068	0.221563031191931	0.0228196	0.179711522550749	0.356267801123971	0.154786	0.346454	0.84521	0.427452	0.39699	0.409459	0.326826	0.350675	0.642272	0.389854	0.390534	0.319672	0.296972	0.490734	0.361739	0.338478	0.347558	0.4971	0.313818	0.160208	0.416211	-0.256002	Hypomethylated	0.0824817	0.340472	0.422954	0.216749	0.546676	2.85908e-05	7.68688e-05	0.256002
chr1:156572065-156573565	IQGAP3	0.283621	0.239752280446092	0.942141046216241	0.270835534103907	0.658297989921101	0.364514	0.330997770579921	0.345059944195353	0.321329	0.0606921	0.110938	0.0490472	0.0640933	0.0618223	0.0296582	0.0710791	0.0547218	0.038602	0.0724636	0.0520174	0.0451099	0.0386574	0.0525776	0.0448901	0.027557	0.073209	0.0696349	0.417394	0.0564873	0.360907	Hypermethylated	0.0233045	0.0449451	0.0682495	0.00998835	0.103206	4.26728e-07	2.33524e-06	0.360907
chr1:157099308-157100808	ETV3L	0.787221	0.948498266742538	NA	0.950513398886613	0.933958779768892	0.958283	0.895984955482651	0.667815274500448	0.8521	0.741604	0.644797	0.707045	0.744897	0.742781	0.737862	0.86134	0.726894	0.827994	0.782531	0.711418	0.753864	0.675756	0.688273	0.675229	0.558013	0.66783	0.741405	0.874297	0.721641	0.152656	Hypermethylated	0.0654828	0.678885	0.744368	0.580661	0.842592	0.00213023	0.00342314	0.152656
chr1:15741498-15742998	TMEM82	0.139611	NA	NA	0.127918443580822	0.0258773291882825	0.130505	0.0201398300718997	0.0924798287723488	0.370174	0.223708	0.336811	0.264204	0.21971	0.234461	0.225131	0.316054	0.350965	0.243308	0.23005	0.227074	0.214949	0.23535	0.242199	0.233996	0.246168	0.29512	0.212484	0.129529	0.252875	-0.123345	Hypomethylated	0.034078	0.225617	0.259695	0.1745	0.310812	0.00489703	0.00715759	0.123345
chr1:15975601-15977101	ZBTB17	0.171759	0.313469984819419	0.208484623021341	0.119588363098528	0.675603756482235	0.25359	0.166173967526445	0.257191126430081	0.24365	0.102089	0.123996	0.106947	0.122797	0.11141	0.113743	0.120602	0.125058	0.127579	0.126925	0.121085	0.121785	0.123978	0.119567	0.110345	0.12193	0.111587	0.123382	0.267723	0.1186	0.149123	Hypermethylated	0.0117026	0.112126	0.123829	0.0945724	0.141383	8.19318e-05	0.000196693	0.149123
chr1:159801359-159802859	FCRL6	0.770578	0.741357868251635	0.713446172146073	0.831030184945522	0.652829508924974	0.749554	0.803709369139958	0.75136452304195	0.801732	0.890456	0.906554	0.779963	0.88	0.813575	0.931183	0.928201	0.842071	0.933673	0.892882	0.903317	0.882903	0.917278	0.934875	0.87933	0.949933	0.876276	0.889678	0.757289	0.890675	-0.133386	Hypomethylated	0.0459727	0.879498	0.925471	0.810539	0.99443	5.12074e-06	1.60673e-05	0.133386
chr1:16017543-16019043	HSPB7	0.603987	0.484324292690952	NA	0.766964967966185	0.485428681973696	0.558688	0.544563455623176	0.523687039085326	0.517332	0.782639	0.748079	0.82288	0.839677	0.884678	0.697854	0.906078	0.897667	0.768649	0.773193	0.813318	0.773967	0.826114	0.787492	0.81162	0.87048	0.788657	0.771746	0.560622	0.809155	-0.248533	Hypomethylated	0.0628996	0.773386	0.836286	0.679037	0.930635	5.12074e-06	1.60673e-05	0.248533
chr1:160284633-160286133	PEX19	0.307498	0.442165159786329	0.0153917695544766	0.283176955720481	0.219828640915897	0.314918	0.27685326949087	0.296426541936786	0.275872	0.0187785	0.0161499	0.0219347	0.0214994	0.0192462	0.0161394	0.0234017	0.0258281	0.0250261	0.0198797	0.0202151	0.0263891	0.0246668	0.0281657	0.0236473	0.0217903	0.0203002	0.0196344	0.270237	0.0218162	0.248421	Hypermethylated	0.00471621	0.0196957	0.0244119	0.0126214	0.0314862	0.000601687	0.00110628	0.248421
chr1:160366070-160367570	NHLH1	0.688029	0.948498266742538	NA	0.765607460725388	0.933958779768892	0.711538	0.584545041917239	0.672050559697547	0.786277	0.473232	0.563951	0.649865	0.65556	0.519209	0.62527	0.606318	0.63576	0.621276	0.621857	0.638598	0.585671	0.495156	0.526558	0.480456	0.595943	0.586882	0.553577	0.761313	0.57973	0.181583	Hypermethylated	0.0911036	0.533313	0.624417	0.396658	0.761072	0.000240675	0.00051786	0.181583
chr1:160399563-160401063	VANGL2	0.513733	0.3032977001365	0.0153917695544766	0.342046039027508	0.769455540617276	0.17873	0.399454305133002	0.528612730631738	0.345972	0.173742	0.170792	0.192512	0.198373	0.156494	0.510664	0.0996393	0.214704	0.186652	0.167457	0.16689	0.154538	0.174748	0.195757	0.194965	0.518015	0.12799	0.199479	0.37741	0.211301	0.16611	Hypermethylated	0.0306869	0.167032	0.197719	0.121002	0.243749	0.0199239	0.0254309	0.16611
chr1:161523539-161525039	HSPA6	0.162123	0.195093247435927	0.0153917695544766	0.130612898680574	0.0258773291882825	0.17687	0.140510156614436	0.221823614118499	0.113045	0.261068	0.212905	0.314785	0.235033	0.266196	0.246413	0.310381	0.267267	0.285678	0.267348	0.325071	0.255873	0.28631	0.357019	0.228616	0.266826	0.251281	0.275849	0.131261	0.272996	-0.141735	Hypomethylated	0.0337235	0.252429	0.286152	0.201843	0.336738	8.53456e-07	4.26728e-06	0.141735
chr1:161748785-161750285	DUSP12	0.173504	0.238005709641219	0.478766407885359	0.136568621919863	0.163543472732147	0.183272	0.195127323678417	0.194301871196653	0.18861	0.0227577	0.017943	0.0266958	0.0220291	0.0256021	0.018316	0.0440851	0.027489	0.0268207	0.0220269	0.028403	0.0359809	0.0284665	0.0367248	0.0281496	0.0257109	0.0237931	0.025903	0.216855	0.0270498	0.189806	Hypermethylated	0.00532313	0.0230165	0.0283397	0.0150318	0.0363244	4.26728e-07	2.33524e-06	0.189806
chr1:16236683-16238183	CPLANE2	0.250407	0.188165419967107	0.942141046216241	0.450391012850702	0.226387933239397	0.167936	0.172808424381608	0.200717414881501	0.252968	0.147295	0.151147	0.127296	0.158116	0.158484	0.133929	0.12283	0.155591	0.150836	0.147089	0.149219	0.140698	0.163797	0.154534	0.159426	0.149105	0.166018	0.148591	0.31688	0.149111	0.167769	Hypermethylated	0.0103439	0.147141	0.157485	0.131625	0.173001	4.26728e-07	2.33524e-06	0.167769
chr1:162496817-162498317	UHMK1	0.246279	0.329599634673756	0.168795857791966	0.284606889807334	0.70693841712374	0.276008	0.241282959019818	0.268675980984744	0.24562	0.145823	0.141494	0.192901	0.145928	0.153711	0.112463	0.17565	0.188291	0.165585	0.160101	0.159649	0.137372	0.15874	0.1739	0.170349	0.182072	0.154039	0.13506	0.307534	0.158507	0.149027	Hypermethylated	0.0271631	0.145849	0.173012	0.105104	0.213757	1.28018e-05	3.75413e-05	0.149027
chr1:16351980-16353480	FBXO42	0.0998582	0.238719129285534	0.602449508976145	0.0682247560682688	0.160184510127805	0.131139	0.114272546659454	0.0655853434230252	0.104513	0.0309987	0.0259072	0.0771978	0.0354709	0.0227385	0.0325379	0.0289725	0.0288422	0.032457	0.0293713	0.0283322	0.0401939	0.0284328	0.0283323	0.037291	0.0275354	0.027144	0.022139	0.176105	0.0324386	0.143666	Hypermethylated	0.00478306	0.0277346	0.0325177	0.02056	0.0396923	1.70691e-06	6.5003e-06	0.143666
chr1:16366241-16367741	SZRD1	0.151213	0.39618787246407	0.478766407885359	0.198391097680639	0.328571146048486	0.209912	0.12582995372443	0.220057785386754	0.245873	0.0302281	0.0251256	0.0340171	0.0287067	0.032256	0.0242057	0.033619	0.0370913	0.0351942	0.0279323	0.0291882	0.0510172	0.0349727	0.0454191	0.0318987	0.0269954	0.0430511	0.0292923	0.261645	0.033345	0.2283	Hypermethylated	0.00631169	0.0288271	0.0351388	0.0193596	0.0446063	4.26728e-07	2.33524e-06	0.2283
chr1:16439723-16441223	NECAP2	0.234788	0.573029026692033	0.53894901848224	0.194241421611141	0.418923752021607	0.239057	0.228211951680282	0.186382110510509	0.204387	0.171033	0.171088	0.196237	0.198021	0.144903	0.162554	0.181016	0.18699	0.146993	0.183456	0.185361	0.124248	0.148583	0.146916	0.208476	0.172317	0.171355	0.179151	0.313108	0.171039	0.142069	Hypermethylated	0.0328084	0.152076	0.184884	0.102863	0.234097	2.85908e-05	7.68688e-05	0.142069
chr1:166988279-166989779	MAEL	0.600261	0.688565870576318	0.49160811352265	0.746978930616285	NA	0.63511	0.543978954410031	0.741276481280047	0.773701	0.853336	0.935203	0.803983	0.877722	0.815886	0.919484	0.895872	0.84759	0.852501	0.847737	0.907846	0.80756	0.775617	0.74087	0.821082	0.837367	0.666766	0.761501	0.652685	0.831551	-0.178866	Hypomethylated	0.066748	0.804878	0.871626	0.704756	0.971748	8.57724e-05	0.0002045	0.178866
chr1:168728706-168730206	DPT	0.823872	0.779716106557871	0.275119065578323	0.741205262657012	0.933958779768892	0.815403	0.842368726092017	0.78180617136312	0.904683	0.881841	0.847731	0.884821	0.88568	0.897542	0.851502	0.906061	0.881911	0.850406	0.893972	0.888124	0.881286	0.865542	0.921095	0.892336	0.937888	0.871131	0.901331	0.766459	0.885567	-0.119108	Hypomethylated	0.0229798	0.87367	0.896649	0.8392	0.931119	0.0105393	0.0143765	0.119108
chr1:16980120-16981620	MFAP2	0.575417	0.948498266742538	0.602449508976145	0.615652934611902	0.933958779768892	0.32368	0.660676546526837	0.43740323379621	0.588539	0.0212141	0.0282835	0.0158063	0.0388452	0.015556	0.293609	0.0212979	0.0249414	0.0182909	0.0248752	0.0250454	0.024621	0.015902	0.018931	0.0885772	0.0211368	0.0218941	0.0440257	0.631808	0.0423807	0.589428	Hypermethylated	0.00799151	0.0194825	0.027474	0.00749522	0.0394613	4.26728e-07	2.33524e-06	0.589428
chr1:171652188-171653688	MYOC	0.780235	0.591408038232713	0.157007509548005	0.824527673011559	0.626884061380365	0.579906	0.708642944079364	0.719855232343258	0.709635	0.845886	0.77888	0.704135	0.805228	0.742018	0.819209	0.792145	0.823379	0.829078	0.742332	0.746175	0.807717	0.742877	0.742474	0.810197	0.79557	0.753288	0.694393	0.633122	0.776388	-0.143265	Hypomethylated	0.0670028	0.742575	0.809577	0.64207	0.910082	0.00889259	0.012336	0.143265
chr1:17439177-17440677	RCC2	0.265494	0.428633474410099	0.678779854732567	0.350554827764163	0.141032032013198	0.124993	0.802589035792006	0.138290310760112	0.141304	0.0252413	0.0227896	0.0337399	0.0292175	0.0262838	0.0223874	0.035737	0.0300975	0.0251185	0.028571	0.02867	0.04098	0.0327651	0.0302268	0.0275414	0.0250114	0.0292881	0.0328426	0.341297	0.0292505	0.312046	Hypermethylated	0.00662859	0.0255019	0.0321305	0.015559	0.0420734	4.26728e-07	2.33524e-06	0.312046
chr1:178724243-178725743	RALGPS2	0.125851	0.948498266742538	NA	0.244263037470422	0.301859076562059	0.17376	0.10869435491528	0.208281706527429	0.181207	0.157866	0.155544	0.145845	0.156606	0.155519	0.18533	0.139159	0.154496	0.150663	0.156887	0.153878	0.105109	0.15213	0.163188	0.15581	0.134683	0.153143	0.151476	0.286552	0.151518	0.135033	Hypermethylated	0.00554118	0.150866	0.156407	0.142554	0.164719	0.0469879	0.0553033	0.135033
chr1:182588756-182590256	RNASEL	0.421777	0.948498266742538	0.26992532261566	0.48586705532316	0.376829304374955	0.407945	0.324693324148473	0.488530670099019	0.408253	0.0455771	0.0319559	0.0244576	0.0540493	0.0342172	0.023176	0.103633	0.038161	0.037959	0.0328243	0.0459805	0.0561165	0.0277868	0.0346219	0.0319295	0.0493379	0.0260175	0.044599	0.459146	0.0412444	0.417902	Hypermethylated	0.0139436	0.0319361	0.0458797	0.0110207	0.0667951	4.26728e-07	2.33524e-06	0.417902
chr1:18956176-18957676	IFFO2	0.184683	0.224391896524732	0.602449508976145	0.0212207117597068	0.933958779768892	0.339489	0.429401190961576	0.246555204270994	0.22298	0.182602	0.105546	0.15232	0.214573	0.185451	0.239219	0.248151	0.21422	0.18909	0.163089	0.135629	0.268066	0.176461	0.210705	0.16347	0.276678	0.136921	0.170647	0.356125	0.190713	0.165412	Hypermethylated	0.0513013	0.163184	0.214485	0.0862319	0.291437	0.0267524	0.0332017	0.165412
chr1:19288270-19289770	AKR7A3	0.0490252	0.195606897643376	0.0153917695544766	0.0212207117597068	0.127478178016447	0.0228196	0.0201398300718997	0.0525673278561282	0.132428	0.12006	0.237777	0.216767	0.196559	0.116515	0.294273	0.276852	0.258645	0.206974	0.160163	0.219222	0.0777799	0.199287	0.0982535	0.202392	0.178952	0.220491	0.16664	0.0707419	0.191533	-0.120792	Hypomethylated	0.0583915	0.161782	0.220174	0.0741951	0.307761	0.000272679	0.000578663	0.120792
chr1:200737892-200739392	CAMSAP2	0.164728	0.221544011235441	NA	0.215407852862672	0.330679875672777	0.118272	0.0678637571272909	0.460929404741903	0.0855199	0.0416219	0.0340675	0.0393703	0.0475171	0.0472514	0.023655	0.059513	0.0419503	0.0515907	0.0276515	0.041023	0.0539377	0.0300672	0.0391956	0.0467725	0.0261946	0.0393527	0.034688	0.208118	0.0403011	0.167817	Hypermethylated	0.012909	0.0342226	0.0471316	0.0148591	0.0664952	1.28018e-06	5.09873e-06	0.167817
chr1:201126684-201128184	ASCL5	0.492524	NA	NA	NA	0.0258773291882825	0.597199	0.484784502418198	0.956025939684385	0.60058	0.676787	0.703005	0.678559	0.67478	0.698186	0.614539	0.682005	0.814143	0.640806	0.674697	0.646684	0.636831	0.719399	0.695357	0.695718	0.637484	0.713118	0.652871	0.526165	0.680832	-0.154666	Hypomethylated	0.0493378	0.648231	0.697569	0.574224	0.771575	0.0147998	0.0194257	0.154666
chr1:202009586-202011086	ELF3	0.0733095	0.0201503186393651	0.142658546085068	0.17051010550709	0.0258773291882825	0.108123	0.0834780120102855	0.179757523261731	0.24296	0.231183	0.41284	0.236741	0.262327	0.27797	0.118377	0.253275	0.422114	0.268309	0.22182	0.217878	0.192361	0.310638	0.218066	0.22849	0.190206	0.345079	0.247094	0.116314	0.258598	-0.142285	Hypomethylated	0.0565499	0.219005	0.275555	0.13418	0.360379	0.000113083	0.000265965	0.142285
chr1:202160102-202161602	PTPN7	0.426874	0.195606897643376	NA	0.424683294544204	NA	0.55085	0.578936555995635	0.305966973394296	0.508972	0.579669	0.438591	0.672695	0.743051	0.619493	0.553264	0.756342	0.687389	0.659891	0.64265	0.6553	0.724159	0.705169	0.668715	0.665043	0.621929	0.672187	0.602926	0.427413	0.648248	-0.220835	Hypomethylated	0.0636137	0.620102	0.683716	0.524681	0.779136	4.99272e-05	0.000128755	0.220835
chr1:202807921-202809421	KDM5B	0.0745925	0.32723823541984	0.26992532261566	0.175292208393195	0.205038998054143	0.0955837	0.189386581178304	0.134862668942721	0.134977	0.0134026	0.0158765	0.0152194	0.0133868	0.0139525	0.0143898	0.0145967	0.0137711	0.0166553	0.0140327	0.0137484	0.0152416	0.0162716	0.0156584	0.0156463	0.0142609	0.0148437	0.0146549	0.178544	0.0147561	0.163788	Hypermethylated	0.00157259	0.0139725	0.0155451	0.0116136	0.017904	4.26728e-07	2.33524e-06	0.163788
chr1:203304518-203306018	BTG2	0.167687	0.224391896524732	NA	0.173689816230049	0.7527409181719	0.196831	0.290336566432746	0.185992345028807	0.123219	0.172974	0.111652	0.163098	0.128597	0.151047	0.152044	0.187647	0.151727	0.121486	0.168629	0.171576	0.18264	0.159511	0.172841	0.184903	0.184301	0.159684	0.156839	0.264361	0.160067	0.104294	Hypermethylated	0.0211344	0.151806	0.172941	0.120105	0.204643	0.0158128	0.0206577	0.104294
chr1:203474805-203476305	PRELP	0.640451	0.247829271875962	0.942141046216241	0.473567669529283	0.328571146048486	0.299943	0.277386028487658	0.516561901312319	0.390663	0.241752	0.583008	0.232107	0.419859	0.290981	0.215521	0.232083	0.496273	0.322986	0.246119	0.245498	0.220619	0.270886	0.289787	0.572848	0.201335	0.295731	0.285947	0.457457	0.31463	0.142827	Hypermethylated	0.0816536	0.234518	0.316172	0.112038	0.438653	0.0231291	0.0292268	0.142827
chr1:203794622-203796122	ZC3H11A	0.132864	0.20581990826	0.942141046216241	0.105232592380822	0.0258773291882825	0.155528	0.0887650651777045	0.12492323819929	0.12881	0.0361879	0.0417428	0.0558568	0.0375151	0.0402528	0.0245385	0.0539886	0.0449864	0.0484156	0.0406705	0.0465895	0.0789925	0.0466949	0.0437496	0.0389294	0.042183	0.0449508	0.0470004	0.212218	0.0451803	0.167038	Hypermethylated	0.00656683	0.0403572	0.046924	0.030507	0.0567743	0.000465987	0.000926641	0.167038
chr1:204072114-204073614	SOX13	0.190006	NA	0.0153917695544766	0.186677797029245	0.328571146048486	0.201272	0.192314697492606	0.296523930806035	0.150237	0.0581384	0.0692283	0.0468284	0.075233	0.0460374	0.117298	0.0658246	0.0597973	0.0453555	0.0537042	0.0655444	0.0816832	0.0422928	0.0388251	0.063688	0.061909	0.0501337	0.0570402	0.195124	0.0610312	0.134093	Hypermethylated	0.0180998	0.0476547	0.0657545	0.020505	0.0929043	0.00168088	0.00276173	0.134093
chr1:204685238-204686738	LRRN2	0.291561	0.428633474410099	0.772295277596193	0.529465297570511	0.583588497915544	0.446001	0.652028898619933	0.503358203580006	0.27999	0.294885	0.334904	0.249856	0.20354	0.255417	0.272538	0.359059	0.252663	0.281324	0.278587	0.280964	0.366906	0.279772	0.207812	0.166202	0.261483	0.208662	0.259505	0.498547	0.267449	0.231098	Hypermethylated	0.0306757	0.250558	0.281234	0.204544	0.327247	5.88885e-05	0.00014571	0.231098
chr1:20507651-20509151	MUL1	0.154218	0.252237305665158	0.478766407885359	0.283717704661923	0.210077211488476	0.177712	0.285651071412642	0.216996866473865	0.15144	0.0343539	0.0313734	0.0356305	0.0330958	0.0355364	0.0211086	0.0479996	0.0330137	0.0360213	0.0282607	0.0343774	0.0262258	0.0313134	0.0325294	0.0285065	0.0294474	0.0309023	0.0262024	0.245646	0.0319944	0.213652	Hypermethylated	0.00562982	0.0287417	0.0343715	0.020297	0.0428162	4.26728e-07	2.33524e-06	0.213652
chr1:205211202-205212702	DSTYK	0.17945	0.452001952887885	0.371699712392492	0.278330186350084	0.933958779768892	0.233696	0.22923205791032	0.191868371811896	0.170253	0.185526	0.101819	0.168855	0.194251	0.139255	0.188924	0.159724	0.154157	0.189212	0.232742	0.204931	0.2279	0.136041	0.267805	0.265128	0.185625	0.219528	0.187063	0.337832	0.18936	0.148472	Hypermethylated	0.0538722	0.162007	0.215879	0.0811987	0.296687	0.0199239	0.0254309	0.148472
chr1:205421556-205423056	LEMD1	0.826244	0.85013601026714	0.501697007696074	0.727147691650145	0.812807684267946	0.822015	0.763666558133931	0.790844568219481	0.878246	0.953856	0.90935	0.786257	0.955026	0.917001	0.935456	0.866175	0.944339	0.8656	0.916223	0.888394	0.936204	0.91186	0.898845	0.881359	0.89033	0.92652	0.922847	0.774756	0.905869	-0.131113	Hypomethylated	0.0443443	0.888878	0.933222	0.822361	0.999738	2.85908e-05	7.68688e-05	0.131113
chr1:205503668-205505168	CDK18	0.357143	0.417327416681339	NA	0.443439206761586	0.391663164838873	0.319567	0.250236879799813	0.412278278290586	0.478348	0.225718	0.338229	0.341153	0.323274	0.243317	0.289803	0.30538	0.260751	0.311634	0.255853	0.270239	0.254336	0.225586	0.249592	0.291745	0.279018	0.253591	0.20158	0.38375	0.273378	0.110373	Hypermethylated	0.0513796	0.250592	0.301971	0.173522	0.379041	0.00101775	0.00177612	0.110373
chr1:205631511-205633011	ELK4	0.170741	0.113605676668421	0.0421178339955258	0.148021815629756	0.221616310162213	0.135337	0.0713925434763342	0.204034052787273	0.227455	0.0238244	0.0242468	0.0231635	0.0235044	0.021742	0.0209611	0.0384784	0.0247526	0.0244878	0.0247043	0.0263204	0.0646028	0.024757	0.0282562	0.0267672	0.0220699	0.0286341	0.0257044	0.148258	0.0276099	0.120648	Hypermethylated	0.00307111	0.0235844	0.0266555	0.0189778	0.0312622	8.53456e-07	4.26728e-06	0.120648
chr1:20588096-20589596	CDA	0.0218514	0.0201503186393651	NA	0.0212207117597068	0.0258773291882825	0.184201	NA	NA	0.0238355	0.170011	0.315028	0.210704	0.185372	0.182494	0.111757	0.226398	0.213267	0.235609	0.186519	0.155839	0.219929	0.204198	0.15538	0.116228	0.0528542	0.220461	0.195667	0.0495228	0.18654	-0.137017	Hypomethylated	0.0588818	0.159382	0.218264	0.0710592	0.306586	0.000653808	0.00119894	0.137017
chr1:20632457-20633957	PINK1	0.231877	0.418939221863513	NA	0.319036519557777	0.328571146048486	0.1921	0.172416577110186	0.208299925276252	0.205542	0.130736	0.125606	0.126233	0.127426	0.127597	0.110557	0.133285	0.132308	0.120549	0.117362	0.122808	0.118096	0.116717	0.122826	0.122356	0.118811	0.125798	0.113567	0.259598	0.122924	0.136674	Hypermethylated	0.00885247	0.118275	0.127127	0.104996	0.140406	1.28018e-06	5.09873e-06	0.136674
chr1:206683904-206685404	MAPKAPK2	0.189971	0.4239475638657	0.0153917695544766	0.124556552575954	0.102800305113654	0.144507	0.19967799358265	0.124830816995634	0.272054	0.0467802	0.0508851	0.103074	0.0877035	0.0430179	0.109577	0.0746449	0.0761586	0.104187	0.0465661	0.0816368	0.075198	0.0511051	0.118535	0.0937779	0.0805389	0.0360605	0.0404524	0.177526	0.0733277	0.104199	Hypermethylated	0.0444529	0.0478064	0.0922593	-0.0188729	0.158939	0.00153921	0.00258706	0.104199
chr1:206969960-206971460	FCAMR	0.61094	0.519208215697589	0.086479045480618	0.590024758222429	0.452672541616569	0.67	0.52784955184805	0.663871157034466	0.531432	0.499966	0.762149	0.714277	0.727997	0.675219	0.869466	0.69805	0.697483	0.781826	0.697441	0.697803	0.71675	0.722929	0.576027	0.754265	0.878897	0.718171	0.638564	0.516942	0.712627	-0.195685	Hypomethylated	0.0502465	0.697452	0.747698	0.622082	0.823068	0.000153195	0.000344566	0.195685
chr1:209805642-209807142	IRF6	0.0857572	NA	0.942141046216241	0.176645345001803	0.0258773291882825	0.159638	0.100140099709371	0.131810217971188	0.166376	0.0664823	0.0852587	0.0455804	0.0529854	0.0680802	0.032973	0.0478559	0.0603583	0.0700616	0.0606655	0.0541208	0.0505381	0.0671769	0.0453215	0.0382929	0.0266297	0.0636423	0.0564147	0.223548	0.0551355	0.168413	Hypermethylated	0.019623	0.0461493	0.0657723	0.0167148	0.0952067	0.00168088	0.00276173	0.168413
chr1:211325832-211327332	TRAF5	0.243169	0.783567851317803	0.442539303886383	0.298096984684113	0.334551250778274	0.181792	0.258057742522311	0.0514536317581196	0.209378	0.0171985	0.019748	0.0174019	0.0402049	0.0139117	0.0160161	0.0253421	0.0155984	0.0149026	0.0226389	0.0161528	0.0229397	0.0180163	0.0136962	0.0139079	0.0164369	0.0164992	0.0155759	0.311401	0.0186771	0.292723	Hypermethylated	0.0037336	0.0155815	0.0193151	0.00998111	0.0249155	4.26728e-07	2.33524e-06	0.292723
chr1:212431919-212433419	NENF	0.204752	0.198495285904297	0.602449508976145	0.226507743060885	0.0258773291882825	0.14852	0.048340498388894	0.258423703981162	0.167399	0.0297533	0.0236358	0.0282405	0.0322636	0.0282625	0.24251	0.0330382	0.0196741	0.139505	0.0407925	0.0273643	0.0206136	0.0261617	0.0341394	0.0342441	0.032752	0.0288485	0.0265353	0.208974	0.0471297	0.161844	Hypermethylated	0.00712149	0.0267426	0.0338641	0.0160604	0.0445463	0.00153921	0.00258706	0.161844
chr1:212949540-212951040	VASH2	0.190373	0.080327788397753	0.942141046216241	0.285353988771083	0.328571146048486	0.219444	0.235491075062046	0.220228621949346	0.255031	0.0726267	0.100471	0.0868393	0.128114	0.138615	0.07951	0.161312	0.122492	0.112005	0.242921	0.0863746	0.107774	0.0816361	0.126986	0.123755	0.0804329	0.10261	0.11409	0.306329	0.11492	0.191409	Hypermethylated	0.0396875	0.0864908	0.126178	0.0269596	0.185709	0.000976354	0.00171355	0.191409
chr1:21668857-21670357	RAP1GAP	0.0578286	NA	NA	0.0212207117597068	0.361442105493256	0.119868	0.429401190961576	0.228626233477614	0.120711	0.0174501	0.0268497	0.0298478	0.0267692	0.0219521	0.19822	0.0228978	0.0214301	0.0192105	0.0206481	0.0182188	0.0265096	0.0217746	0.0192344	0.0251613	0.0313702	0.023155	0.0210452	0.1913	0.0328747	0.158425	Hypermethylated	0.00595693	0.0207474	0.0267043	0.011812	0.0356397	0.00234658	0.00373774	0.158425
chr1:219172877-219174377	LYPLAL1	0.442061	0.115408556466997	0.942141046216241	0.13738229765057	0.310589923777463	0.125919	0.117060863753847	0.125331251169892	0.141932	0.0440199	0.0319578	0.0391799	0.0394778	0.0378584	0.0211815	0.0555214	0.0422492	0.0421144	0.0245212	0.038868	0.0531222	0.0500614	0.0518502	0.0281185	0.0303676	0.0332591	0.0303532	0.273092	0.0385601	0.234532	Hypermethylated	0.0128121	0.0307651	0.0435772	0.011547	0.0627953	4.26728e-07	2.33524e-06	0.234532
chr1:21936810-21938310	HSPG2	0.178742	0.598246466744313	0.942141046216241	0.0212207117597068	NA	0.334641	0.629246818225046	0.956025939684385	0.207973	0.160665	0.16657	0.15401	0.166008	0.16584	0.185375	0.183119	0.170664	0.167012	0.162475	0.167616	0.187612	0.163609	0.169788	0.176247	0.163796	0.164289	0.162207	0.48353	0.168717	0.314813	Hypermethylated	0.00678989	0.163656	0.170445	0.153471	0.18063	0.00335024	0.00513433	0.314813
chr1:220093131-220094631	IARS2	0.131893	0.111421473368248	NA	0.216463422400407	NA	0.189995	0.108091565502904	0.177180045853146	0.228642	0.0448992	0.0301251	0.0361895	0.0477305	0.0433203	0.0234901	0.0444194	0.0450201	0.0450526	0.0302087	0.0532866	0.0591544	0.0606668	0.0426005	0.0500517	0.0292922	0.0388656	0.025124	0.166241	0.0416387	0.124602	Hypermethylated	0.0153571	0.0317039	0.047061	0.00866821	0.0700967	4.1606e-06	1.38355e-05	0.124602
chr1:22051708-22053208	CDC42	0.498727	0.659267221487513	0.26992532261566	0.257694389622356	0.787068134021754	0.455153	0.339067448718897	0.442202514266838	0.495304	0.30987	0.3151	0.303689	0.316759	0.293105	0.292314	0.319256	0.323762	0.323249	0.312132	0.31663	0.331712	0.26673	0.28104	0.298686	0.271251	0.295114	0.312232	0.467157	0.304591	0.162566	Hypermethylated	0.02312	0.293607	0.316727	0.258927	0.351407	0.0170939	0.0220617	0.162566
chr1:222547604-222549104	HHIPL2	0.506226	0.484324292690952	NA	0.547799447905066	0.691656588767	0.447709	0.350502089753753	0.481631364419663	0.355244	0.263856	0.467045	0.28867	0.356817	0.313458	0.308252	0.305158	0.448663	0.326275	0.29605	0.304791	0.333523	0.400474	0.29816	0.354538	0.357701	0.423163	0.264995	0.483137	0.339533	0.143604	Hypermethylated	0.0576622	0.299818	0.35748	0.213324	0.443973	0.000779632	0.00139113	0.143604
chr1:222814038-222815538	DISP1	0.126867	0.319275468443432	0.185735480252229	0.527597514760257	0.0258773291882825	0.162796	0.042401596434053	0.28328050451707	0.251091	0.0274855	0.0485556	0.0217386	0.030134	0.0303221	0.0205598	0.0293553	0.0518311	0.0216285	0.0256332	0.0211137	0.0183957	0.0295935	0.0191643	0.0200354	0.0201406	0.0220682	0.0221808	0.21388	0.0266631	0.187217	Hypermethylated	0.00883568	0.0206983	0.029534	0.00744474	0.0427875	4.13926e-05	0.000107543	0.187217
chr1:223711538-223713038	CAPN2	0.194379	0.148200322694054	0.604838625936015	0.172556913189984	0.308772187264364	0.202201	0.141661185700116	0.221155365388218	0.144919	0.0257846	0.0275928	0.0266397	0.0291951	0.0310497	0.0234817	0.0403573	0.0238588	0.0218893	0.0264181	0.0276635	0.0716759	0.0274966	0.0290561	0.0295047	0.0242882	0.0300825	0.0205634	0.237632	0.029811	0.207821	Hypermethylated	0.00476493	0.0246623	0.0294273	0.0175149	0.0365747	4.26728e-07	2.33524e-06	0.207821
chr1:226186241-226187741	ACBD3	0.172395	0.860361846515657	0.60603318441595	0.417244616852012	0.634568367741767	0.156972	0.300131081858951	0.179536216946237	0.209381	0.02791	0.0222922	0.0268907	0.0248308	0.0225975	0.0177056	0.0324394	0.0245612	0.0266472	0.0232475	0.0274168	0.0281281	0.0226437	0.0247102	0.0239651	0.0200214	0.0214449	0.0226155	0.392958	0.0244482	0.36851	Hypermethylated	0.00422783	0.022602	0.0268298	0.0162602	0.0331716	4.26728e-07	2.33524e-06	0.36851
chr1:226407593-226409093	PARP1	0.248715	0.50763428997817	0.436187415795902	0.33152661286599	0.177224237618384	0.274569	0.0887245718676961	0.230332175835938	0.239172	0.145267	0.124731	0.1474	0.142088	0.148429	0.137636	0.152309	0.149364	0.140862	0.136757	0.138919	0.140293	0.0823975	0.142471	0.146908	0.145044	0.07632	0.143532	0.281565	0.135596	0.145969	Hypermethylated	0.00854099	0.137956	0.146497	0.125145	0.159309	0.000358452	0.000732717	0.145969
chr1:227814674-227816174	PRSS38	0.821792	0.741033078492823	0.04408969648035	0.681163470475256	0.753728810141607	0.848559	0.852012023309163	0.941445366431069	0.791014	0.893847	0.93698	0.851319	0.857413	0.821559	0.855885	0.908068	0.705547	0.921217	0.904449	0.918766	0.520822	0.909273	0.911133	0.924842	0.848123	0.886788	0.848627	0.719426	0.856925	-0.137499	Hypomethylated	0.0613681	0.8493	0.910668	0.757248	1.00272	0.0267524	0.0332017	0.137499
chr1:234478679-234480179	TARBP1	0.154417	0.152551648961254	0.548892489158065	0.209119744967751	0.141261793076339	0.132417	0.113700536876666	0.1422896861355	0.115296	0.0626476	0.0802523	0.0822543	0.103926	0.0620808	0.116583	0.0742865	0.128962	0.0764353	0.0610952	0.0637506	0.062643	0.0560848	0.0777844	0.0576078	0.101702	0.0619311	0.0560597	0.189994	0.0770049	0.112989	Hypermethylated	0.0197852	0.0619686	0.0817538	0.0322907	0.111432	5.12074e-06	1.60673e-05	0.112989
chr1:23530733-23532233	E2F2	0.10871	0.0201503186393651	NA	0.103454296918356	0.0258773291882825	0.0849549	0.670333790356897	0.101616554823105	0.129057	0.0358616	0.0337442	0.0536737	0.0349752	0.0309046	0.0249524	0.0540625	0.0385779	0.0354163	0.0340494	0.0391515	0.0354038	0.0325791	0.0510796	0.0401903	0.031943	0.0429035	0.0294055	0.155519	0.0377152	0.117804	Hypermethylated	0.00706023	0.0328704	0.0399306	0.0222801	0.050521	0.0407367	0.0482729	0.117804
chr1:235366426-235367926	TBCE	0.164317	0.366027769781451	0.139132998821187	0.390529166982616	0.418046218141424	0.172591	0.17510186647457	0.200571264290877	0.169562	0.0225969	0.0202406	0.0273913	0.0219562	0.026853	0.0199412	0.0263759	0.0278587	0.043313	0.0221059	0.0262037	0.0733078	0.0221687	0.0286076	0.0265044	0.0208548	0.0233748	0.0253191	0.243987	0.0280541	0.215932	Hypermethylated	0.0051351	0.0221216	0.0272567	0.014419	0.0349594	4.26728e-07	2.33524e-06	0.215932
chr1:237003941-237005441	MT1HL1	0.644711	0.675370452764888	NA	0.278381677362227	0.479918054478587	0.618966	0.418010996205845	0.745452366373776	0.648248	0.726666	0.787334	0.735278	0.765268	0.756644	0.656567	0.756327	0.769839	0.764654	0.810269	0.726766	0.800632	0.781122	0.740689	0.717807	0.698562	0.776515	0.726233	0.563632	0.749843	-0.186211	Hypomethylated	0.0481548	0.726691	0.774846	0.654459	0.847078	0.000122898	0.000284713	0.186211
chr1:241639869-241641369	OPN3	0.299884	0.666977699455694	NA	0.379262793963324	0.505262183977189	0.221859	0.274890139987502	0.394578111825106	0.273395	0.256108	0.307871	0.238492	0.296862	0.244192	0.228215	0.224157	0.352539	0.272158	0.243484	0.278711	0.236085	0.24418	0.272876	0.269697	0.302758	0.275921	0.248856	0.377014	0.266287	0.110727	Hypermethylated	0.034356	0.243658	0.278014	0.192124	0.329548	0.0302508	0.0371816	0.110727
chr1:241639869-241641369	CHML	0.299884	0.666977699455694	NA	0.379262793963324	0.505262183977189	0.221859	0.274890139987502	0.394578111825106	0.273395	0.256108	0.307871	0.238492	0.296862	0.244192	0.228215	0.224157	0.352539	0.272158	0.243484	0.278711	0.236085	0.24418	0.272876	0.269697	0.302758	0.275921	0.248856	0.377014	0.266287	0.110727	Hypermethylated	0.034356	0.243658	0.278014	0.192124	0.329548	0.0302508	0.0371816	0.110727
chr1:244451409-244452909	ADSS2	0.201401	0.339181441218684	0.268902848410423	0.216213574767241	0.16789864453746	0.161809	0.211161273382716	0.189545824787633	0.184081	0.0415456	0.02896	0.0332876	0.0272873	0.0268367	0.020718	0.0521285	0.039303	0.0346687	0.0307459	0.0312085	0.0336145	0.0312567	0.0328614	0.0326469	0.0266381	0.0293367	0.0322355	0.215577	0.0325155	0.183062	Hypermethylated	0.00447856	0.0290542	0.0335327	0.0223363	0.0402506	4.26728e-07	2.33524e-06	0.183062
chr1:244460272-244461772	CATSPERE	0.299617	0.286009587455464	0.942141046216241	0.70270006627768	0.352866337101128	0.245908	0.23672728548441	0.216986008087272	0.29112	0.0790897	0.105658	0.0681007	0.111138	0.0704743	0.135597	0.0818046	0.141014	0.113908	0.0837906	0.0830514	0.102615	0.0879892	0.11294	0.0843639	0.0886843	0.0660295	0.0674472	0.397119	0.0935386	0.303581	Hypermethylated	0.0299995	0.0797684	0.109768	0.0347691	0.154767	4.26728e-07	2.33524e-06	0.303581
chr1:247103856-247105356	ZNF669	0.331755	0.283640989950138	0.578343838488597	0.307030298819626	0.0258773291882825	0.277884	0.22471069960977	0.348572825300257	0.252797	0.0282684	0.0234579	0.0293338	0.0290436	0.0298969	0.0219678	0.0343036	0.0280294	0.0477873	0.0273652	0.0374471	0.050172	0.0504568	0.0522524	0.0318934	0.0317905	0.0294037	0.028145	0.29229	0.0339453	0.258345	Hypermethylated	0.0084853	0.0281759	0.0366612	0.0154479	0.0493891	0.000358452	0.000732717	0.258345
chr1:247171520-247173020	ZNF124	0.456359	0.518212491724534	0.401577476488205	0.603199036671692	0.479918054478587	0.528251	0.472393401674135	0.287449641682976	0.465075	0.139972	0.118678	0.157863	0.218198	0.240947	0.154146	0.139941	0.131079	0.197992	0.163186	0.150614	0.0746727	0.164799	0.24114	0.157771	0.422792	0.13832	0.0912284	0.468048	0.172408	0.295641	Hypermethylated	0.0509685	0.138725	0.189694	0.0622724	0.266146	1.70691e-06	6.5003e-06	0.295641
chr1:247947857-247949357	OR2L8	0.681445	0.688565870576318	0.519964164133489	0.186570755177871	0.221563031191931	0.598356	0.638073602093782	0.635228877426604	0.654746	0.949417	0.928967	0.950782	0.74294	0.901028	0.743262	0.965617	0.81632	0.938361	0.934506	0.949707	0.956639	0.955991	0.833558	0.556914	0.646598	0.962742	0.943945	0.536057	0.870961	-0.334904	Hypomethylated	0.129883	0.82063	0.950513	0.625805	1.14534	4.13926e-05	0.000107543	0.334904
chr1:25542605-25544105	LDLRAP1	0.252661	0.329599634673756	NA	0.48586705532316	0.562539129506267	0.292429	0.49800298360379	0.465615936075614	0.214332	0.145667	0.185403	0.162282	0.173449	0.1374	0.165742	0.157146	0.17359	0.187536	0.158159	0.15527	0.204664	0.176292	0.161123	0.149134	0.169153	0.153632	0.17523	0.387631	0.16616	0.221471	Hypermethylated	0.0190809	0.155739	0.17482	0.127118	0.203441	1.28018e-06	5.09873e-06	0.221471
chr1:26067130-26068630	TRIM63	0.674142	0.428633474410099	0.401577476488205	0.672968311320655	0.709693730871294	0.589335	0.60562726222465	0.783835344477786	0.544433	0.756211	0.740069	0.756835	0.782115	0.67235	0.582984	0.767217	0.847162	0.678856	0.789697	0.751041	0.76141	0.72563	0.74655	0.723296	0.621863	0.776948	0.738315	0.601138	0.734364	-0.133226	Hypomethylated	0.0418855	0.72388	0.765765	0.661051	0.828593	0.00519755	0.00749439	0.133226
chr1:26168463-26169963	C1orf232	0.201842	0.694510636422899	0.401577476488205	0.578544052608519	0.684801495248057	0.248288	0.149548205016545	0.188873093207479	0.204377	0.169731	0.206865	0.186752	0.230095	0.161535	0.16571	0.209444	0.223212	0.16773	0.172029	0.160112	0.223995	0.156696	0.196604	0.150488	0.167655	0.202875	0.167407	0.372485	0.184385	0.188099	Hypermethylated	0.0397328	0.166134	0.205867	0.106535	0.265466	0.0199239	0.0254309	0.188099
chr1:26168907-26170407	ZNF593	0.132715	0.694510636422899	0.401577476488205	0.268779823566217	0.684801495248057	0.179656	0.122443203586108	0.0811080474243918	0.120645	0.118816	0.110879	0.124476	0.128026	0.105691	0.0911958	0.121156	0.14216	0.106849	0.11042	0.114223	0.128288	0.0978958	0.12429	0.110435	0.112478	0.112678	0.104669	0.298471	0.114701	0.183769	Hypermethylated	0.0157644	0.107742	0.123506	0.0840955	0.147153	0.00747116	0.0104898	0.183769
chr1:26862148-26863648	SFN	0.152787	0.247867206289526	NA	0.0212207117597068	0.0258773291882825	0.326959	0.0558196273994536	0.262345112935856	0.243974	0.359976	0.674591	0.32077	0.382161	0.417305	0.255739	0.368283	0.520754	0.353899	0.313537	0.289504	0.328338	0.416336	0.354369	0.329457	0.270304	0.4496	0.347894	0.167106	0.375156	-0.20805	Hypomethylated	0.0851307	0.322662	0.407792	0.194966	0.535489	3.84055e-05	0.000101877	0.20805
chr1:27634685-27636185	FGR	0.297105	NA	0.787767266427829	0.449342639780744	NA	0.357537	0.455684244940478	0.472652532082563	0.503227	0.277	0.35262	0.290131	0.602235	0.197299	0.446424	0.353436	0.297325	0.266709	0.228976	0.228461	0.345004	0.252793	0.279248	0.237643	0.278005	0.248335	0.231211	0.474759	0.300714	0.174045	Hypermethylated	0.0927677	0.240316	0.333084	0.101165	0.472235	0.00102351	0.00177612	0.174045
chr1:28176190-28177690	PTAFR	0.53691	0.59311736641121	NA	NA	0.583588497915544	0.741315	0.949429174764497	0.39885297694986	0.679496	0.796917	0.614827	0.775586	0.748375	0.704869	0.675109	0.844654	0.799296	0.781311	0.746205	0.72975	0.80787	0.765414	0.753618	0.850573	0.763631	0.771878	0.707732	0.640387	0.757645	-0.117258	Hypomethylated	0.0591517	0.733864	0.793015	0.645136	0.881743	0.0205326	0.0261597	0.117258
chr1:28368739-28370239	PHACTR4	0.190808	0.359843040720389	0.942141046216241	0.48586705532316	0.230245459133811	0.153181	0.514633971647569	0.234055296367827	0.13835	0.104392	0.104022	0.106529	0.105961	0.108088	0.0991705	0.0870207	0.110986	0.0912217	0.102986	0.105426	0.100262	0.100843	0.107801	0.108009	0.106291	0.106381	0.0824254	0.361014	0.102101	0.258913	Hypermethylated	0.00608428	0.100407	0.106492	0.0912811	0.115618	4.26728e-07	2.33524e-06	0.258913
chr1:28811169-28812669	OPRD1	0.428417	NA	0.942141046216241	0.571337235035282	0.405494121973857	0.382565	0.187321749131936	0.235286102395032	0.303315	0.0529959	0.185267	0.0155416	0.0362583	0.406693	0.177284	0.0130809	0.0138702	0.0124372	0.0398466	0.0318441	0.08053	0.0794896	0.148203	0.102373	0.0102667	0.0147996	0.592388	0.431985	0.111843	0.320142	Hypermethylated	0.12176	0.0149851	0.136745	-0.167655	0.319385	0.000330288	0.000690376	0.320142
chr1:32178674-32180174	TXLNA	0.218146	0.494741537491934	0.448643762892488	0.59448673977141	0.28611983437954	0.23	0.276658586608216	0.25916646877692	0.163744	0.0387339	0.0485719	0.0568349	0.0449316	0.0381378	0.0487767	0.0534744	0.0649686	0.0487278	0.0597304	0.0501232	0.0474938	0.0339903	0.0441324	0.0514952	0.0456726	0.0515869	0.0383181	0.33019	0.0480945	0.282095	Hypermethylated	0.00723182	0.0443322	0.051564	0.0334844	0.0624117	4.26728e-07	2.33524e-06	0.282095
chr1:32208088-32209588	DCDC2B	0.437466	0.329599634673756	NA	0.659182887178763	0.479918054478587	0.381917	0.949429174764497	0.61896549842654	0.420383	0.281408	0.53618	0.298834	0.511069	0.329756	0.159667	0.311107	0.484654	0.303277	0.264924	0.233842	0.315877	0.366629	0.313339	0.241599	0.201345	0.360127	0.334661	0.534608	0.324905	0.209702	Hypermethylated	0.0847157	0.269045	0.353761	0.141971	0.480834	0.00213023	0.00342314	0.209702
chr1:32246221-32247721	FAM167B	0.679917	0.326849145853793	0.0153917695544766	0.950513398886613	0.418481256278672	0.608997	0.0676529670367008	0.6973110417368	0.687828	0.792327	0.845134	0.729375	0.916664	0.755248	0.969806	0.758674	0.85122	0.874843	0.751876	0.823192	0.791438	0.796943	0.698569	0.869342	0.802639	0.852148	0.675663	0.494771	0.808617	-0.313845	Hypomethylated	0.0958116	0.756104	0.851916	0.612387	0.995634	0.000976354	0.00171355	0.313845
chr1:32335733-32337233	MARCKSL1	0.254965	0.474841982023073	NA	0.610478666581905	0.565426060932471	0.275867	0.191809763083174	0.347487221123566	0.219673	0.210361	0.185592	0.145713	0.215364	0.187657	0.223364	0.20222	0.268805	0.205681	0.186588	0.207002	0.218943	0.212272	0.239052	0.13095	0.278363	0.132383	0.192259	0.367569	0.202365	0.165204	Hypermethylated	0.0311934	0.186855	0.218049	0.140065	0.264839	0.00213023	0.00342314	0.165204
chr1:32870412-32871912	FNDC5	0.424091	0.276859104441236	0.0612529691759069	0.645194248248315	0.640177488274616	0.229045	0.371093721732388	0.374115860004618	0.446624	0.133689	0.164928	0.147043	0.200585	0.126732	0.225268	0.227571	0.187842	0.185318	0.153258	0.164952	0.230358	0.157119	0.135961	0.118486	0.185007	0.153315	0.152489	0.385384	0.16944	0.215944	Hypermethylated	0.0388062	0.148405	0.187211	0.0901954	0.24542	0.000768964	0.00138633	0.215944
chr1:32964309-32965809	RNF19B	0.0826862	0.0551960779002612	0.438533009371317	0.09855374044381	0.384670048800143	0.060085	0.16800697553352	0.0870729902786467	0.093108	0.0218531	0.0157817	0.0204933	0.0196783	0.0196748	0.0175333	0.0219424	0.01777	0.0205418	0.0155837	0.018513	0.0197547	0.0200283	0.0182266	0.0150548	0.0143147	0.0193108	0.0160808	0.163101	0.018452	0.144649	Hypermethylated	0.00351597	0.0164439	0.0199599	0.0111699	0.0252338	4.26728e-07	2.33524e-06	0.144649
chr1:33471644-33473144	ZSCAN20	0.149184	0.315002010927411	0.416976347606139	0.215544263006945	0.16981087036977	0.192971	0.176195566417193	0.198187612173181	0.147114	0.0411417	0.0279066	0.0403986	0.0365039	0.0383747	0.189728	0.0503945	0.0369734	0.0397089	0.0330323	0.0375556	0.0445164	0.0545524	0.0519142	0.0347379	0.0297767	0.0345005	0.0302976	0.22011	0.0473341	0.172775	Hypermethylated	0.00911283	0.0345599	0.0436727	0.0208906	0.057342	5.12074e-06	1.60673e-05	0.172775
chr1:35882208-35883708	AGO1	0.328694	0.598246466744313	0.60144010366255	0.275840715874605	0.330353651121671	0.333737	0.442384271266594	0.18738862059214	0.320836	0.290665	0.255455	0.284797	0.270953	0.228091	0.229407	0.258469	0.262345	0.257121	0.306776	0.272314	0.258106	0.28066	0.265625	0.361658	0.22279	0.341256	0.294472	0.37988	0.274498	0.105382	Hypermethylated	0.0318307	0.257367	0.289198	0.209621	0.336944	0.0124344	0.0166031	0.105382
chr1:36083093-36084593	TEKT2	0.646315	NA	0.942141046216241	0.817802278122773	NA	0.72421	NA	0.85563700102521	0.480507	0.356315	0.56563	0.529634	0.592151	0.505357	0.718124	0.671829	0.447609	0.593321	0.581748	0.547568	0.545578	0.485634	0.677707	0.590934	0.515393	0.464841	0.494928	0.744435	0.549128	0.195307	Hypermethylated	0.0943111	0.497535	0.591846	0.356068	0.733313	0.0147998	0.0194257	0.195307
chr1:36397408-36398908	LSM10	0.212693	0.688565870576318	0.0153917695544766	0.273196396832341	0.390798396215498	0.132436	0.223147525020961	0.16775080724693	0.150727	0.0692362	0.108878	0.0901854	0.113224	0.0964821	0.0992415	0.0789732	0.100045	0.0627609	0.091196	0.0712942	0.11581	0.0675813	0.0980557	0.0786508	0.0716276	0.0955724	0.0805817	0.250523	0.0882998	0.162223	Hypermethylated	0.0255616	0.0733834	0.0989451	0.035041	0.137288	0.000601687	0.00110628	0.162223
chr1:37792846-37794346	MANEAL	0.29131	0.195606897643376	NA	0.729731130540935	0.637245067638477	0.196708	0.484784502418198	0.525404205837956	0.221222	0.158767	0.154958	0.18243	0.177657	0.148249	0.180927	0.152342	0.188543	0.181168	0.175811	0.168796	0.17078	0.153968	0.161694	0.186402	0.206647	0.145123	0.154538	0.410251	0.169378	0.240874	Hypermethylated	0.0264652	0.154643	0.181108	0.114945	0.220806	5.12074e-06	1.60673e-05	0.240874
chr1:38941330-38942830	RHBDL2	0.633333	0.761724094080443	NA	0.79747502255019	0.933958779768892	0.453385	0.539951115127413	0.526699386233582	0.502377	0.329578	0.617859	0.328595	0.638064	0.359868	0.287494	0.356024	0.526096	0.354443	0.33083	0.336609	0.314475	0.484855	0.326025	0.510632	0.351029	0.345909	0.350996	0.643613	0.397188	0.246425	Hypermethylated	0.123718	0.329891	0.453608	0.144314	0.639185	0.000592725	0.00110628	0.246425
chr1:40160386-40161886	RLF	0.100877	0.130316272565888	0.436187415795902	0.145103832709483	0.210278873507346	0.133858	0.197715898982228	0.135482056389149	0.171966	0.0208722	0.0188583	0.0223759	0.0176197	0.0187021	0.0171481	0.0230565	0.0202356	0.0200911	0.0208835	0.0205686	0.0240538	0.0199174	0.0216279	0.0174651	0.0185127	0.0204505	0.0175978	0.184643	0.020002	0.164641	Hypermethylated	0.00232059	0.0185601	0.0208807	0.0150792	0.0243615	4.26728e-07	2.33524e-06	0.164641
chr1:40665182-40666682	RIMS3	0.21122	0.948498266742538	0.0153917695544766	0.197145501343157	0.171250046985006	0.218725	0.0201398300718997	0.471092802213205	0.174975	0.018945	0.0193675	0.0311908	0.023118	0.0194991	0.0188051	0.0313804	0.0249753	0.0209887	0.024216	0.0229462	0.0337141	0.0266081	0.0302599	0.0203257	0.0220249	0.0225841	0.0211286	0.269826	0.0240043	0.245822	Hypermethylated	0.00570848	0.0204914	0.0261999	0.0119287	0.0347626	0.0105393	0.0143765	0.245822
chr1:40782786-40784286	KCNQ4	0.136349	NA	NA	NA	0.933958779768892	0.132495	NA	0.691500201734288	0.142079	0.0818616	0.0829583	0.0592198	0.131504	0.0977686	0.0959919	0.121285	0.082837	0.0490532	0.0643402	0.0785164	0.0821956	0.121307	0.102564	0.12663	0.059382	0.0670145	0.121561	0.407276	0.0903328	0.316944	Hypermethylated	0.0467145	0.06989	0.116604	-0.000181807	0.186676	5.94371e-05	0.00014571	0.316944
chr1:41241806-41243306	SCMH1	0.202161	0.309198392691839	NA	0.714583639288923	0.479918054478587	0.110162	0.808791615859656	0.201573274191297	0.177706	0.172603	0.144231	0.187517	0.18476	0.182113	0.156291	0.223126	0.189974	0.210116	0.169759	0.181399	0.19378	0.265001	0.162434	0.193164	0.147216	0.123328	0.149706	0.375512	0.179807	0.195705	Hypermethylated	0.0345397	0.157827	0.192367	0.106018	0.244176	0.0351833	0.0426	0.195705
chr1:42816897-42818397	SVBP	0.19302	0.646195369843151	0.942141046216241	0.300008517897779	0.319867923606293	0.203082	0.344365831245218	0.231483252522166	0.240387	0.0218174	0.0152779	0.0182336	0.0196569	0.0222041	0.0160143	0.0180592	0.0213592	0.0187216	0.0187319	0.0203909	0.0191454	0.0168489	0.01932	0.0172716	0.019943	0.0168424	0.0159776	0.380061	0.0186565	0.361405	Hypermethylated	0.00291693	0.0169546	0.0198715	0.0125792	0.0242469	4.26728e-07	2.33524e-06	0.361405
chr1:44774539-44776039	RPS8	0.101797	0.0396454940842552	0.663721418991985	0.170058999788023	0.0258773291882825	0.10236	0.0580864867709415	0.0977498786222822	0.0916143	0.0207553	0.0192624	0.0317013	0.0184321	0.0202582	0.0169853	0.033408	0.0223746	0.0214125	0.020902	0.024615	0.0366218	0.0231564	0.0201799	0.0258682	0.0183375	0.0237655	0.0194287	0.150101	0.0231925	0.126909	Hypermethylated	0.00478611	0.0196165	0.0244026	0.0124373	0.0315818	2.9871e-06	1.0592e-05	0.126909
chr1:44842753-44844253	PTCH2	0.276725	0.428633474410099	0.512517761552325	0.234616175401937	0.933958779768892	0.282289	0.272289888023436	0.254783035306336	0.332155	0.0527035	0.0529329	0.0777171	0.0486934	0.0403065	0.362918	0.088166	0.0511115	0.130548	0.0654189	0.0513555	0.135851	0.0324129	0.0597741	0.0505936	0.257417	0.0520636	0.0696016	0.391996	0.0933103	0.298686	Hypermethylated	0.0343813	0.0511725	0.0855538	-0.000399398	0.137126	2.85908e-05	7.68688e-05	0.298686
chr1:45802611-45804111	MAST2	0.121785	0.0201503186393651	0.0153917695544766	0.0212207117597068	0.0258773291882825	0.0592959	0.0201398300718997	0.0414590737782217	0.186346	0.152563	0.145774	0.178779	0.166555	0.20295	0.083263	0.196921	0.218511	0.150711	0.127064	0.159891	0.203509	0.197463	0.174327	0.189881	0.162194	0.153511	0.145819	0.0568518	0.167205	-0.110353	Hypomethylated	0.0439873	0.151174	0.195161	0.0851929	0.261142	0.000153195	0.000344566	0.110353
chr1:46197934-46199434	POMGNT1	0.142026	0.948498266742538	NA	0.129406031544716	0.25001437602699	0.0816793	0.26663840198693	0.135382053741524	0.141519	0.019682	0.0230044	0.0208475	0.0180907	0.0170552	0.0146586	0.0209281	0.0183045	0.0231282	0.0197883	0.0161364	0.0550172	0.018631	0.0198024	0.0214468	0.0199073	0.019181	0.015477	0.261895	0.0211715	0.240724	Hypermethylated	0.00276381	0.0181442	0.020908	0.0139984	0.0250537	1.28018e-06	5.09873e-06	0.240724
chr1:46667864-46669364	ATPAF1	0.148774	0.171766082543826	0.942141046216241	0.105112120270292	0.598974799156634	0.0742881	0.0958759304115005	0.1713435073443	0.15013	0.0928923	0.0994966	0.0985801	0.117382	0.0950506	0.14768	0.0867361	0.117075	0.0867135	0.0916557	0.110187	0.106425	0.095381	0.120459	0.0887238	0.117342	0.0912888	0.0976333	0.273156	0.103372	0.169784	Hypermethylated	0.0233878	0.0919649	0.115353	0.0568831	0.150435	0.0170939	0.0220617	0.169784
chr1:47022668-47024168	CYP4X1	0.0861523	0.179359298282437	0.0383223693651917	0.214827990716342	0.298045973783285	0.148436	0.127413462783749	0.281373879260842	0.145622	0.0519451	0.125491	0.066686	0.0930309	0.0745253	0.0978279	0.0778594	0.0541829	0.0523201	0.0838595	0.0519702	0.0317632	0.0361078	0.0413502	0.0554254	0.0503459	0.0792794	0.0657015	0.168839	0.0660929	0.102746	Hypermethylated	0.026973	0.0519514	0.0789244	0.0114918	0.119384	0.000768964	0.00138633	0.102746
chr1:47332789-47334289	CMPK1	0.197877	0.106534422401169	0.436187415795902	0.116542879189066	0.274963636289795	0.105982	0.129946317663195	0.254167841794691	0.201327	0.0274914	0.0249588	0.0286253	0.0216159	0.0190603	0.0211546	0.0320073	0.0195671	0.025183	0.0264446	0.0274482	0.0350114	0.0201809	0.0262616	0.0262434	0.0260917	0.0259019	0.018943	0.202614	0.0251217	0.177493	Hypermethylated	0.00592738	0.02127	0.0271973	0.0123789	0.0360884	4.26728e-07	2.33524e-06	0.177493
chr1:50959767-50961267	FAF1	0.0904418	0.0452155442113667	0.548892489158065	0.0905570045126284	0.216182864758283	0.0560905	0.28809701896865	0.0967494955582719	0.123919	0.0264339	0.0384363	0.0339822	0.0290892	0.0324051	0.0208421	0.0357748	0.0266634	0.027886	0.0321194	0.0289086	0.0298594	0.0290314	0.0334822	0.0235711	0.0243354	0.0362189	0.0264778	0.172905	0.0297509	0.143154	Hypermethylated	0.00668873	0.0265242	0.0332129	0.0164911	0.043246	4.26728e-07	2.33524e-06	0.143154
chr1:51616091-51617591	OSBPL9	0.140771	0.134962677073991	0.942141046216241	0.143769482258904	0.077434684094819	0.106068	0.0545860505604413	0.234219874876057	0.139136	0.0152657	0.0133155	0.0128241	0.0140215	0.0116786	0.0121588	0.0129864	0.0127204	0.0137616	0.015599	0.0154968	0.0282045	0.0171393	0.013244	0.0136631	0.0135162	0.0157939	0.0125495	0.219232	0.0146633	0.204569	Hypermethylated	0.0025744	0.0128647	0.0154391	0.00900306	0.0193007	4.26728e-07	2.33524e-06	0.204569
chr1:52725452-52726952	ZYG11B	0.375357	0.499767964484608	0.0612529691759069	0.249381021332978	NA	0.187314	0.267037974951826	0.218651126396874	0.369398	0.0166033	0.0182781	0.0209534	0.023563	0.0183685	0.0164823	0.0188994	0.0235491	0.0183528	0.0190415	0.0186439	0.0468462	0.0252904	0.0345127	0.0203024	0.0197682	0.0184954	0.0276732	0.27852	0.0225347	0.255985	Hypermethylated	0.00515927	0.0184002	0.0235595	0.0106613	0.0312984	1.28018e-06	5.09873e-06	0.255985
chr1:52921240-52922740	ECHDC2	0.24199	0.333085409035491	NA	0.113329901959428	0.11148268912617	0.295139	0.449625112691988	0.152454703670124	0.156528	0.0896121	0.1638	0.0936832	0.218803	0.119406	0.140971	0.0904093	0.197118	0.0837938	0.0905156	0.0785678	0.104891	0.115941	0.101372	0.0835314	0.213417	0.100047	0.0595767	0.231704	0.119192	0.112512	Hypermethylated	0.045768	0.0898114	0.135579	0.0211594	0.204231	0.00415804	0.0062147	0.112512
chr1:52926275-52927775	SCP2	0.154205	0.242052715269616	0.74367226998199	0.269421472758192	NA	0.320818	0.12603280138415	0.270339269486834	0.123975	0.126233	0.155904	0.15019	0.163894	0.149413	0.185054	0.144169	0.170456	0.143682	0.132777	0.114278	0.155921	0.108481	0.137897	0.12968	0.175639	0.0849024	0.138925	0.281315	0.142639	0.138676	Hypermethylated	0.0254624	0.130454	0.155917	0.0922606	0.19411	0.0469879	0.0553033	0.138676
chr1:53195823-53197323	CPT2	0.192605	0.122271107582049	0.211077682695033	0.0336634699965168	0.252897691833435	0.185086	0.0680483532573251	0.163544903846305	0.154766	0.0295747	0.0579506	0.02671	0.0415886	0.0343257	0.0302382	0.0343715	0.0302038	0.0360257	0.0430334	0.0287705	0.0559395	0.0312014	0.0318881	0.0317267	0.03012	0.037411	0.0411923	0.153773	0.0362373	0.117536	Hypermethylated	0.0100346	0.0302124	0.040247	0.0151605	0.0552989	4.13926e-05	0.000107543	0.117536
chr1:53327570-53329070	LRP8	0.354955	NA	NA	0.162232844685393	0.0258773291882825	0.250347	0.139086258761792	0.0210354005136536	0.276425	0.297434	0.248311	0.35348	0.384768	0.233556	0.258155	0.361759	0.342312	0.281972	0.327594	0.279424	0.259567	0.290079	0.302414	0.311943	0.337822	0.291453	0.286127	0.175709	0.302676	-0.126968	Hypomethylated	0.0552038	0.280061	0.335265	0.197255	0.41807	0.0115873	0.0156676	0.126968
chr1:53458398-53459898	DMRTB1	0.781756	0.735388592361387	0.681098598746865	0.847540784915945	0.933958779768892	0.793764	0.784152075566651	0.664494241140024	0.754414	0.919405	0.93047	0.917724	0.861959	0.875985	0.925999	0.918731	0.910131	0.875725	0.884123	0.873771	0.88479	0.841261	0.925425	0.898266	0.831263	0.864492	0.894847	0.775174	0.890798	-0.115624	Hypomethylated	0.0442195	0.874259	0.918479	0.80793	0.984808	0.000976354	0.00171355	0.115624
chr1:53889297-53890797	YIPF1	0.102709	0.224235290161549	0.0153917695544766	0.0333635204320801	0.328571146048486	0.0948686	0.182688320143149	0.1149640935193	0.0952425	0.0242416	0.0292409	0.0406855	0.0224624	0.0248928	0.0545986	0.0339659	0.0413596	0.0315358	0.0228165	0.0257563	0.0261655	0.0327892	0.0430698	0.0305201	0.0215963	0.0238079	0.0341684	0.132448	0.0313152	0.101133	Hypermethylated	0.00971338	0.0244044	0.0341178	0.00983436	0.0486879	0.00236365	0.00373774	0.101133
chr1:59926273-59927773	CYP2J2	0.187687	0.25816736173983	0.324308195108398	0.191616556001709	0.177224237618384	0.192607	0.329902944969432	0.129596734514563	0.14893	0.0375721	0.0353622	0.0433285	0.0427395	0.0364737	0.0334105	0.0620661	0.049073	0.0361103	0.044042	0.0333373	0.0792111	0.0516452	0.0659212	0.0391612	0.0389369	0.0377191	0.0535172	0.21556	0.0455348	0.170025	Hypermethylated	0.0142538	0.0367483	0.0510021	0.0153676	0.0723829	4.26728e-07	2.33524e-06	0.170025
chr1:6199095-6200595	RPL22	0.376634	0.195606897643376	0.26992532261566	0.392937786610469	0.477736815063909	0.378485	0.451154473349248	0.391690458819175	0.309197	0.200709	0.184385	0.196692	0.169553	0.172815	0.186311	0.192178	0.220977	0.198299	0.207727	0.203389	0.247914	0.187943	0.200658	0.218937	0.192638	0.187384	0.211215	0.360374	0.198874	0.161501	Hypermethylated	0.0191192	0.187523	0.206643	0.158845	0.235322	5.88885e-05	0.00014571	0.161501
chr1:62318934-62320434	KANK4	0.543019	0.948498266742538	0.772295277596193	0.950513398886613	0.77622064748503	0.469805	0.766482463654857	0.80019418315593	0.525801	0.412516	0.519466	0.467441	0.439304	0.448102	0.527757	0.466029	0.42264	0.468926	0.400741	0.434868	0.472598	0.391355	0.403743	0.456388	0.656388	0.44774	0.438425	0.728092	0.45969	0.268402	Hypermethylated	0.0428579	0.425697	0.468555	0.36141	0.532842	1.92028e-05	5.32771e-05	0.268402
chr1:63366626-63368126	ALG6	0.151599	0.948498266742538	NA	0.225095403988231	0.228024662032466	0.125919	0.332248012484474	0.147576598211001	0.141932	0.136841	0.139872	0.13718	0.143628	0.146465	0.1349	0.146327	0.144245	0.148694	0.144514	0.142885	0.159817	0.139513	0.138317	0.138859	0.138329	0.140741	0.141574	0.287612	0.142372	0.145239	Hypermethylated	0.00598515	0.138461	0.144446	0.129483	0.153424	0.0158128	0.0206577	0.145239
chr1:6701316-6702816	DNAJC11	0.272784	0.482217837815716	NA	0.0212207117597068	0.933958779768892	0.243693	0.252462166245049	0.36594886521727	0.415238	0.181541	0.181498	0.19549	0.182399	0.183075	0.177844	0.197013	0.191646	0.180115	0.179861	0.183122	0.176238	0.177385	0.180349	0.179341	0.181803	0.18191	0.18004	0.37344	0.182815	0.190626	Hypermethylated	0.00300035	0.179905	0.182906	0.175405	0.187406	0.00168088	0.00276173	0.190626
chr1:67429902-67431402	SERBP1	0.0443377	0.02015032	0.01539177	0.02122071	0.02587733	0.0228196	0.02013983	0.04561587	0.0407277	0.131924	0.117067	0.1466	0.119588	0.123293	0.0855526	0.173618	0.113293	0.135192	0.130941	0.129321	0.146027	0.133106	0.145895	0.153764	0.123216	0.127646	0.126678	0.0284756	0.131262	-0.102787	Hypomethylated	0.0199834	0.123236	0.143219	0.0932605	0.173194	4.26728e-07	2.33524e-06	0.102787
chr1:7783290-7784790	PER3	0.239478	0.02015032	NA	0.02122071	0.02587733	0.137362	0.02013983	0.1491963	0.189989	0.221244	0.148474	0.247433	0.219827	0.247528	0.154842	0.236612	0.271009	0.204542	0.212137	0.230465	0.230429	0.193829	0.259972	0.257965	0.271684	0.21527	0.218526	0.100427	0.224544	-0.124117	Hypomethylated	0.0345844	0.21292	0.247504	0.161043	0.299381	0.000779632	0.00139113	0.124117
chr1:84478265-84479765	RPF1	0.141096	0.184173592	0.026870942	0.23953546875	0.328571153333333	0.227596	0.159656667142857	0.292088188888889	0.25152	0.0262776	0.0338244	0.0438476	0.0297777	0.0351533	0.0249016	0.0356211	0.0390451	0.0530765	0.0424344	0.0403621	0.0463327	0.0543858	0.0488141	0.0251317	0.0368695	0.0322937	0.0738121	0.205679	0.040109	0.16557	Hypermethylated	0.013035	0.0326764	0.0457114	0.0131238	0.065264	0.000272679	0.000578663	0.16557
chr1:89064708-89066208	GBP1	0.415188	0.02015032	0.056300455	0.321067255	0.358766965	0.327958	0.292054515	0.32769755	0.42403	0.0444573	0.0444883	0.0418093	0.12674	0.0514406	0.0396012	0.0868384	0.0426457	0.0507309	0.0411188	0.0489693	0.0466394	0.0851462	0.0718578	0.0555369	0.0556616	0.0548834	0.0486859	0.282579	0.0576251	0.224954	Hypermethylated	0.0111654	0.044465	0.0556304	0.0277169	0.0723786	0.00153921	0.00258706	0.224954
chr1:89125614-89127114	GBP2	0.503999	0.314692406666667	0.2699253	0.411504203333333	0.52091671	0.653452	0.592786876666667	0.325609	0.579283	0.0424731	0.0427836	0.086553	0.027852	0.0384926	0.0337375	0.0524351	0.0381473	0.0959285	0.0474588	0.0523239	0.080342	0.0666022	0.080779	0.0480712	0.0527556	0.054906	0.0883179	0.463574	0.0572199	0.406354	Hypermethylated	0.0343564	0.0425507	0.0769071	-0.00898386	0.128442	4.26728e-07	2.33524e-06	0.406354
chr1:89994109-89995609	ZNF326	0.187195	0.9484983	0.942141	0.286732907142857	0.207493624	0.196008	0.288097015	0.169808797692308	0.188511	0.115268	0.115175	0.116294	0.113972	0.11482	0.108168	0.12411	0.110234	0.114063	0.112502	0.112611	0.10578	0.110917	0.113092	0.110996	0.109473	0.116182	0.112829	0.379387	0.113138	0.266249	Hypermethylated	0.00414956	0.110937	0.115087	0.104713	0.121311	4.26728e-07	2.33524e-06	0.266249
chr1:91948400-91949900	BRDT	0.668025	0.809232546666667	0.01539177	0.745228755555556	0.631264976666667	0.754055	0.751085311818182	0.60694915	0.685564	0.754056	0.703199	0.832244	0.788501	0.777767	0.770611	0.846646	0.664029	0.836575	0.795689	0.86309	0.775487	0.84091	0.772606	0.779994	0.726321	0.767038	0.734284	0.629644	0.779392	-0.149748	Hypomethylated	0.065804	0.757302	0.823106	0.658596	0.921812	0.00430227	0.00634163	0.149748
chr1:922922-924422	SAMD11	0.306954	NA	0.6995773	0.1527728	NA	0.490551	NA	0.6650951	0.266292	0.22152	0.260098	0.269894	0.268526	0.206498	0.251975	0.234328	0.268077	0.215416	0.157242	0.131882	0.241807	0.163187	0.143867	0.195861	0.288528	0.176909	0.248335	0.430207	0.219108	0.211099	Hypermethylated	0.0764205	0.181647	0.258067	0.0670158	0.372698	0.0224375	0.0284563	0.211099
chr1:9233773-9235273	H6PD	0.191289	0.344988706666667	0.5264229	0.23756465	0.44638455	0.44072	0.68771565	0.197119233333333	0.209156	0.0432877	0.0448996	0.0533515	0.0438484	0.0414712	0.0265639	0.067058	0.0473591	0.0467356	0.0410958	0.0457646	0.105166	0.0501022	0.0404492	0.0341031	0.0393663	0.0414894	0.0370096	0.364596	0.0471734	0.317422	Hypermethylated	0.00659241	0.0406108	0.0472032	0.0307222	0.0570918	4.26728e-07	2.33524e-06	0.317422
chr1:93681337-93682837	BCAR3	0.304342	0.13923348	0.942141	0.216298146	0.65373225	0.299746	0.223348718	0.254665966666667	0.309569	0.16364	0.163971	0.137966	0.201451	0.156412	0.203555	0.200481	0.209063	0.197603	0.134018	0.139584	0.176175	0.156439	0.164447	0.14857	0.219248	0.127805	0.182966	0.371453	0.1713	0.200153	Hypermethylated	0.0492314	0.15053	0.199762	0.0766832	0.273609	0.000358452	0.000732717	0.200153
chr1:9538464-9539964	SLC25A33	0.251947	0.589417455	0.108448435	0.435702644	0.1637780225	0.448731	0.279943958	0.23099605	0.318781	0.123835	0.154936	0.123406	0.161648	0.141495	0.120545	0.148543	0.16554	0.155125	0.141577	0.137173	0.182626	0.142464	0.167232	0.115604	0.125232	0.144745	0.121078	0.314194	0.142934	0.17126	Hypermethylated	0.0308939	0.124184	0.155078	0.0778433	0.201419	0.00122983	0.00210266	0.17126
chr1:958756-960256	NOC2L	0.297305	NA	NA	0.16348434	0.02587733	0.199721	0.02013983	0.0210354	0.167026	0.213555	0.258141	0.330173	0.240671	0.333881	0.258557	0.217702	0.243298	0.310207	0.260222	0.310369	0.183948	0.236974	0.289583	0.255498	0.369125	0.300456	0.29812	0.127798	0.272805	-0.145006	Hypomethylated	0.0664419	0.241328	0.30777	0.141665	0.407432	0.00102351	0.00177612	0.145006
chr1:9587910-9589410	TMEM201	0.244266	0.5982465	0.3357514	0.32285443	NA	0.165998	0.02013983	0.2059714	0.215624	0.0870395	0.135547	0.0696362	0.10872	0.0968113	0.176509	0.105245	0.0975258	0.0988386	0.113906	0.105096	0.06326	0.101625	0.111456	0.106722	0.140248	0.109756	0.109623	0.263606	0.107643	0.155964	Hypermethylated	0.0131768	0.097854	0.111031	0.0780887	0.130796	0.00213023	0.00342314	0.155964
chr1:9650730-9652230	PIK3CD	0.34202	NA	0.01539177	0.8453881	0.704048433333333	0.382115	0.361843441428571	0.223865755555556	0.268967	0.230029	0.128086	0.218661	0.180778	0.204591	0.284079	0.227455	0.243375	0.237132	0.196971	0.213892	0.243043	0.2338	0.241162	0.260402	0.410949	0.163294	0.216821	0.392955	0.229696	0.163259	Hypermethylated	0.0356561	0.206917	0.242573	0.153432	0.296057	0.0302508	0.0371816	0.163259
chr10:101843300-101844800	KCNIP2	0.437678	0.1956069	NA	0.34962895	0.7277813	0.762041	0.57684335	0.15930714	0.4921	0.673804	0.358006	0.726463	0.671899	0.668216	0.476889	0.702789	0.642281	0.698836	0.641898	0.730973	0.735178	0.762115	0.781257	0.716706	0.72233	0.621206	0.666262	0.462623	0.666506	-0.203883	Hypomethylated	0.0771533	0.648277	0.72543	0.532547	0.84116	0.0407367	0.0482729	0.203883
chr10:102064348-102065848	HPS6	0.190044	0.02015032	0.245497885	0.176102825	0.02587733	0.139752	0.484784515	0.19826155	0.141932	0.0155707	0.0128064	0.0158348	0.0140976	0.013301	0.0132349	0.0148677	0.0173938	0.0186202	0.0141535	0.0160238	0.0187309	0.0171536	0.0123699	0.0127594	0.0144137	0.0136979	0.013259	0.180267	0.0149049	0.165362	Hypermethylated	0.0027071	0.0132695	0.0159766	0.00920882	0.0200372	4.26728e-07	2.33524e-06	0.165362
chr10:102460394-102461894	MFSD13A	0.109707	0.27685911	0.385250985	0.18688584	0.155603254285714	0.10782	0.37465125	0.1339151	0.135514	0.0380748	0.0384768	0.0316743	0.0341586	0.0404681	0.0239284	0.043206	0.040676	0.0363384	0.0329076	0.0389873	0.0371673	0.0399276	0.0398403	0.0368917	0.0235289	0.0454496	0.0253332	0.207356	0.0359464	0.17141	Hypermethylated	0.00668546	0.0332203	0.0399058	0.0231921	0.049934	4.26728e-07	2.33524e-06	0.17141
chr10:102853258-102854758	BORCS7	0.311641	0.2250259	0.208484635	0.362604865	0.31868208625	0.36434	0.311385625833333	0.284603816666667	0.29121	0.186198	0.19997	0.183468	0.136274	0.205524	0.196971	0.178112	0.221776	0.205216	0.185935	0.179117	0.131618	0.122518	0.223354	0.204311	0.235065	0.145955	0.196797	0.297553	0.185454	0.112099	Hypermethylated	0.0266266	0.178363	0.20499	0.138424	0.24493	5.12074e-06	1.60673e-05	0.112099
chr10:103478740-103480240	CALHM3	0.336113	0.39943944	NA	0.484410303333333	0.02587733	0.414407	0.029915028	0.592637875	0.450531	0.462498	0.632927	0.484522	0.499748	0.434245	0.457248	0.501595	0.53881	0.477027	0.493394	0.463203	0.489739	0.445651	0.470862	0.412599	0.439384	0.512655	0.412602	0.341666	0.479373	-0.137706	Hypomethylated	0.0496091	0.448551	0.49816	0.374137	0.572573	0.0351833	0.0426	0.137706
chr10:113552052-113553552	HABP2	0.763691	0.378775335	0.942141	0.63161864	0.32909834	0.603756	0.383892796	0.61169296	0.715958	0.836687	0.825939	0.770563	0.748802	0.848891	0.786988	0.711507	0.76856	0.864738	0.775113	0.639094	0.888202	0.662095	0.762566	0.847598	0.290846	0.748326	0.764496	0.595625	0.752278	-0.156653	Hypomethylated	0.0855552	0.748445	0.834	0.620112	0.962333	0.0170939	0.0220617	0.156653
chr10:114657775-114659275	ABLIM1	0.913945	0.74240722	0.55888118	0.79846896	0.804781275	0.863141	0.8694333	0.82782022	0.813761	0.946655	0.952037	0.942685	0.933879	0.927042	0.937606	0.940489	0.946812	0.959974	0.953492	0.961852	0.957483	0.951099	0.962499	0.958849	0.969801	0.94931	0.96389	0.799182	0.950859	-0.151676	Hypomethylated	0.016015	0.943678	0.959693	0.919655	0.983715	4.26728e-07	2.33524e-06	0.151676
chr10:120850361-120851861	WDR11	0.252579	0.250735291111111	0.44522431	0.294482462222222	0.32125135	0.264986	0.294174402857143	0.277212882	0.255743	0.141769	0.143958	0.148922	0.14471	0.146395	0.151272	0.144287	0.152029	0.142838	0.140999	0.151177	0.160886	0.134347	0.147986	0.142003	0.15192	0.147632	0.154535	0.295154	0.147093	0.148062	Hypermethylated	0.00812957	0.143118	0.151248	0.130924	0.163442	4.26728e-07	2.33524e-06	0.148062
chr10:122979400-122980900	PSTK	0.32225	0.424996526666667	0.942141	0.391376744285714	0.02587733	0.352564	0.189752336666667	0.329523477777778	0.379969	0.156046	0.216254	0.211874	0.205246	0.198432	0.206373	0.169371	0.231065	0.150728	0.16557	0.185153	0.163823	0.172256	0.165534	0.154438	0.165879	0.130695	0.159403	0.373161	0.17823	0.194931	Hypermethylated	0.0430344	0.160508	0.203542	0.0959564	0.268094	0.00236365	0.00373774	0.194931
chr10:124941122-124942622	ZRANB1	0.759587	0.916047466666667	0.626956366666667	0.8788329	0.9339588	0.703191	0.757992725	0.78662035	0.909878	0.924038	0.935563	0.860708	0.94631	0.947071	0.909699	0.895656	0.956527	0.866604	0.854863	0.905761	0.925408	0.922691	0.887162	0.923621	0.873609	0.940121	0.926107	0.808118	0.911195	-0.103077	Hypomethylated	0.0439132	0.889286	0.933199	0.823416	0.999069	0.0124344	0.0166031	0.103077
chr10:125880792-125882292	DHX32	0.823863	0.677339268	0.356593633333333	0.836737	0.7857628	0.846234	0.82747528	0.76741066	0.81914	0.893751	0.798104	0.829507	0.893316	0.918287	0.856106	0.865718	0.921024	0.883647	0.94237	0.921539	0.806773	0.829552	0.914674	0.897246	0.929152	0.946871	0.876385	0.748951	0.884668	-0.135717	Hypomethylated	0.0618311	0.858509	0.92034	0.765762	1.01309	0.000205683	0.000446718	0.135717
chr10:125895563-125897063	FANK1	0.145551	0.19534175375	0.01539177	0.217056532857143	0.285226908571429	0.169341	0.215305151111111	0.277850611111111	0.229952	0.62516	0.549455	0.614152	0.593	0.630833	0.371195	0.668155	0.594823	0.578634	0.578143	0.630981	0.552648	0.657894	0.669205	0.688141	0.598521	0.640912	0.645375	0.194557	0.604846	-0.410289	Hypomethylated	0.0620331	0.582226	0.644259	0.489176	0.737309	4.26728e-07	2.33524e-06	0.410289
chr10:133393156-133394656	MTG1	0.290807	0.9484983	NA	0.392937786	0.4632462325	0.290095	0.47822111	0.3158127	0.325936	0.286026	0.308395	0.328278	0.290919	0.309014	0.277236	0.324463	0.315714	0.311185	0.308802	0.316334	0.285986	0.298541	0.290165	0.290037	0.30254	0.300681	0.34834	0.438194	0.305148	0.133047	Hypermethylated	0.0242284	0.290353	0.314582	0.254011	0.350924	0.0302508	0.0371816	0.133047
chr10:17201172-17202672	TRDMT1	0.30895	0.237274925	0.362132135	0.409331404	0.6220935575	0.292735	0.399876992	0.314998314285714	0.328833	0.171104	0.219414	0.226193	0.241631	0.215156	0.202239	0.213916	0.228004	0.196787	0.218534	0.234878	0.250658	0.212368	0.245168	0.241975	0.232416	0.176687	0.20345	0.364025	0.218365	0.14566	Hypermethylated	0.0285832	0.205679	0.234263	0.162805	0.277137	5.12074e-06	1.60673e-05	0.14566
chr10:20896811-20898311	NEBL	0.752758	0.8696805	0.4015775	0.9505134	0.742857	0.958283	0.723708	0.6494233	0.732394	0.939406	0.857405	0.951433	0.923369	0.950461	0.932438	0.965446	0.926182	0.884982	0.853597	0.920291	0.945599	0.933205	0.959654	0.951124	0.949257	0.911182	0.94295	0.753466	0.927666	-0.1742	Hypomethylated	0.0291	0.92106	0.95016	0.87741	0.99381	0.0105393	0.0143765	0.1742
chr10:29288069-29289569	LYZL1	0.886571	0.9484983	0.8230787	0.9505134	0.6713352	0.490551	0.9494292	0.8660863	0.795829	0.487811	0.556729	0.554837	0.655279	0.531233	0.470963	0.827072	0.468394	0.693146	0.509145	0.565864	0.500835	0.497579	0.504548	0.178757	0.445158	0.452266	0.560254	0.82021	0.525548	0.294662	Hypermethylated	0.0841974	0.475175	0.559373	0.348879	0.685669	0.000358452	0.000732717	0.294662
chr10:30629253-30630753	LYZL2	0.758659	0.66417735	0.354622265	0.7209771	0.697948475	0.589098	0.756081725	0.72788705	0.761398	0.810511	0.788296	0.677811	0.762358	0.841403	0.823642	0.873868	0.686631	0.8959	0.846563	0.862856	0.910311	0.77681	0.80699	0.821002	0.819114	0.553084	0.804678	0.670094	0.797879	-0.127785	Hypomethylated	0.0655915	0.779682	0.845273	0.681295	0.943661	0.000976354	0.00171355	0.127785
chr10:43605437-43606937	ZNF485	0.469662	0.374640745714286	0.6024495	0.578796324	0.7069384325	0.446915	0.431015232222222	0.337775854545455	0.459367	0.382389	0.281914	0.342619	0.385958	0.420063	0.299398	0.392015	0.378282	0.368214	0.328206	0.362562	0.389517	0.338892	0.396603	0.423093	0.4582	0.367265	0.347863	0.489729	0.37017	0.119559	Hypermethylated	0.0474607	0.34393	0.39139	0.272739	0.462581	0.00354355	0.00534223	0.119559
chr10:44978309-44979809	DEPP1	0.455925	NA	NA	0.392937786	0.230644053333333	0.369645	0.9494292	0.37635114	0.494199	0.115034	0.226688	0.141999	0.106921	0.137284	0.0476757	0.15276	0.107988	0.106854	0.136426	0.104621	0.0840211	0.0930075	0.107279	0.0956413	0.0654772	0.148536	0.125444	0.467019	0.11687	0.350149	Hypermethylated	0.0391833	0.0978863	0.13707	0.0391113	0.195845	4.1606e-06	1.38355e-05	0.350149
chr10:44999922-45001422	ZNF22	0.219873	0.352352668	0.443172216666667	0.475685431	0.434725151111111	0.20036	0.192012968	0.369972238461538	0.278682	0.0242467	0.0178425	0.0339705	0.0212148	0.0216055	0.111408	0.0245835	0.0438959	0.0586123	0.0228287	0.0276066	0.0213828	0.0300935	0.0355716	0.0242007	0.0226986	0.0214756	0.0180365	0.329648	0.032293	0.297355	Hypermethylated	0.0114931	0.0215081	0.0330012	0.00426839	0.0502409	4.26728e-07	2.33524e-06	0.297355
chr10:45534871-45536371	MARCHF8	0.862627	0.9484983	NA	0.8021916	0.7277813	0.5412	0.7608343	0.8934507	0.918599	0.946068	0.924033	0.945965	0.889505	0.922026	0.960286	0.941219	0.88781	0.843498	0.968213	0.960372	0.96808	0.93267	0.958129	0.91932	0.933917	0.930026	0.931127	0.806898	0.931237	-0.124339	Hypomethylated	0.0325858	0.922528	0.955114	0.873649	1.00399	0.00268327	0.00418602	0.124339
chr10:46556158-46557658	GPRIN2	0.38567	NA	0.67185925	0.64074917	0.9339588	0.535709	0.639666076666667	0.63187525	0.313358	0.351683	0.350021	0.359934	0.486773	0.327456	0.456994	0.342825	0.343035	0.373964	0.343726	0.391351	0.348044	0.340601	0.363423	0.343481	0.430171	0.330937	0.361364	0.594106	0.36921	0.224896	Hypermethylated	0.0281822	0.343146	0.371329	0.300873	0.413602	0.00415804	0.0062147	0.224896
chr10:47347362-47348862	RBP3	0.597207	0.675589933333333	0.3410334	0.738205125	0.4755204	0.731051	0.6426179	0.6081645	0.666369	0.749492	0.708498	0.714293	0.714944	0.630559	0.794398	0.695642	0.750266	0.792968	0.772497	0.683347	0.74198	0.712696	0.819696	0.762884	0.698138	0.538878	0.755861	0.608418	0.72428	-0.115862	Hypomethylated	0.0604005	0.700728	0.761128	0.610127	0.851729	0.00354355	0.00534223	0.115862
chr10:49761823-49763323	OGDHL	0.263334	0.9484983	0.478766385	0.1329139825	0.155603254285714	0.13603	0.113149415	0.143085545555556	0.193315	0.0599685	0.0775371	0.115223	0.0483425	0.110754	0.314883	0.107234	0.0741119	0.0242691	0.111631	0.112652	0.0585963	0.071058	0.111264	0.0867539	0.55133	0.0515663	0.0870424	0.284966	0.12079	0.164176	Hypermethylated	0.0487983	0.0627409	0.111539	-0.0104567	0.184737	0.000358452	0.000732717	0.164176
chr10:5404328-5405828	TUBAL3	0.322662	0.212849046666667	0.28583225	0.368396833333333	0.20100791	0.369838	0.329902953333333	0.422166433333333	0.462129	0.900974	0.962159	0.692472	0.954383	0.936612	0.933036	0.945127	0.949428	0.935538	0.927057	0.947327	0.941083	0.758902	0.920192	0.855493	0.910669	0.868247	0.938179	0.330532	0.904271	-0.573739	Hypomethylated	0.0407183	0.903398	0.944116	0.84232	1.00519	4.26728e-07	2.33524e-06	0.573739
chr10:5411556-5413056	NET1	0.136974	0.329599646666667	0.501696985	0.13738229625	0.328571153333333	0.141752	0.329902953333333	0.136593933333333	0.143885	0.0361055	0.0354127	0.0506991	0.0375242	0.0343412	0.0243281	0.0478551	0.0305598	0.0374954	0.0291137	0.0321126	0.0370023	0.0359999	0.033811	0.0297248	0.043146	0.0301725	0.0283286	0.242929	0.0352074	0.207721	Hypermethylated	0.00710286	0.0302693	0.0373722	0.019615	0.0480265	4.26728e-07	2.33524e-06	0.207721
chr10:58334005-58335505	UBE2D1	0.274091	0.322535343333333	0.727329375	0.22343634375	0.25587525	0.24514	0.264396548333333	0.247296654545455	0.300808	0.211609	0.226489	0.211453	0.218735	0.186515	0.202764	0.215892	0.204046	0.216151	0.204943	0.211342	0.211979	0.205662	0.183401	0.18759	0.193595	0.20873	0.213203	0.317879	0.206339	0.11154	Hypermethylated	0.00981184	0.203085	0.212897	0.188367	0.227614	8.53456e-07	4.26728e-06	0.11154
chr10:59709350-59710850	SLC16A9	0.125215	0.02015032	NA	0.153976808571429	0.9339588	0.452226	0.283023753333333	0.184535171428571	0.21279	0.124834	0.120311	0.131264	0.18821	0.119647	0.27513	0.141247	0.122907	0.131896	0.119794	0.126953	0.12047	0.123598	0.122619	0.134036	0.143163	0.119707	0.119728	0.295735	0.138084	0.15765	Hypermethylated	0.01315	0.120351	0.133501	0.100626	0.153226	0.0220755	0.0280484	0.15765
chr10:67837688-67839188	DNAJC12	0.582368	0.639048973333333	0.63322459	0.458768825	0.479918065	0.692494	0.55346151	0.693963533333333	0.699612	0.128777	0.207561	0.367526	0.215353	0.128466	0.0546399	0.211915	0.145518	0.187282	0.23074	0.132773	0.133322	0.140214	0.234179	0.160409	0.303924	0.172078	0.119717	0.603651	0.181911	0.42174	Hypermethylated	0.0815839	0.13291	0.214494	0.0105341	0.33687	4.26728e-07	2.33524e-06	0.42174
chr10:68471473-68472973	DNA2	0.308985	0.29610146	0.248374376	0.286618781111111	0.3952540025	0.259164	0.169388788888889	0.313034963636364	0.24786	0.098054	0.0823981	0.121549	0.11745	0.083714	0.260728	0.119519	0.159861	0.101645	0.0964937	0.104867	0.0479882	0.102551	0.137455	0.0864164	0.104789	0.0831328	0.0700679	0.280531	0.109927	0.170605	Hypermethylated	0.0346125	0.0843896	0.119002	0.0324708	0.170921	5.12074e-06	1.60673e-05	0.170605
chr10:68720238-68721738	CCAR1	0.173711	0.02015032	0.478766385	0.176102825	0.02587733	0.131711	0.152895454285714	0.173631425	0.138192	0.0150808	0.0144712	0.0179388	0.0138721	0.0143815	0.0151867	0.0191995	0.0147276	0.0162325	0.0150063	0.0145025	0.0153742	0.0161942	0.0168301	0.0152392	0.0158436	0.0164393	0.0131794	0.163449	0.0155389	0.14791	Hypermethylated	0.00166413	0.0145588	0.0162229	0.0120626	0.0187191	4.26728e-07	2.33524e-06	0.14791
chr10:70132325-70133825	AIFM2	0.195202	0.48432431	0.2699253	0.380014891428571	0.78706815	0.172921	0.117764483333333	0.234710391666667	0.263904	0.106588	0.120868	0.159318	0.133763	0.132685	0.152442	0.165775	0.140127	0.127982	0.110391	0.130355	0.143638	0.107385	0.130527	0.109869	0.125549	0.100563	0.0961202	0.322871	0.127441	0.195429	Hypermethylated	0.0285368	0.109999	0.138536	0.0671942	0.181341	0.000113083	0.000265965	0.195429
chr10:70814947-70816447	SGPL1	0.196183	0.75069945	0.475604	0.19426566875	0.63456835	0.190158	0.328161065	0.235616177777778	0.168764	0.152842	0.154026	0.121188	0.160463	0.150607	0.155538	0.168067	0.150398	0.16899	0.154602	0.156727	0.211061	0.123386	0.154021	0.134336	0.162227	0.156416	0.156007	0.352669	0.15505	0.197619	Hypermethylated	0.00836369	0.151165	0.159529	0.13862	0.172075	8.10783e-06	2.46606e-05	0.197619
chr10:70888065-70889565	PCBD1	0.206353	0.108290013333333	0.51999409	0.218552073333333	0.30540664	0.168645	0.186218831666667	0.18025530875	0.177032	0.0490473	0.0565087	0.0684744	0.0395142	0.0453207	0.0209258	0.0709642	0.0420138	0.0351694	0.0359698	0.0434829	0.0527096	0.0489564	0.0810808	0.0566583	0.0391722	0.0388855	0.0424329	0.230083	0.0481826	0.1819	Hypermethylated	0.0163012	0.0392577	0.0555589	0.0148059	0.0800107	4.26728e-07	2.33524e-06	0.1819
chr10:71963394-71964894	CHST3	0.423649	NA	NA	0.6850912	NA	0.442229	0.9494292	0.8205755	0.496223	0.49976	0.290134	0.475927	0.402265	0.327462	0.384861	0.328767	0.297229	0.319782	0.281054	0.473571	0.356786	0.306372	0.26587	0.430567	0.560501	0.287556	0.378464	0.636199	0.370385	0.265814	Hypermethylated	0.123977	0.299515	0.423492	0.113549	0.609457	0.00251122	0.00395311	0.265814
chr10:72354419-72355919	DNAJB12	0.210417	0.252237315	0.6995773	0.20848733	0.05588244	0.225843	0.194450101111111	0.191236647777778	0.227414	0.0716999	0.0584483	0.103745	0.0745309	0.0630451	0.0411721	0.103699	0.0749481	0.0514577	0.0579051	0.0613142	0.081522	0.0857642	0.126869	0.0603159	0.0749384	0.0643217	0.0594425	0.251727	0.0730633	0.178664	Hypermethylated	0.0202177	0.0596609	0.0798786	0.0293343	0.110205	0.000358452	0.000732717	0.178664
chr10:73771275-73772775	FUT11	0.330308	0.371360442857143	NA	0.32989655375	0.9339588	0.314703	0.9494292	0.398008905	0.288064	0.285003	0.271326	0.35354	0.299847	0.257758	0.314309	0.281826	0.307822	0.259944	0.290707	0.436146	0.29448	0.250356	0.366892	0.29649	0.306598	0.294646	0.273614	0.489466	0.302295	0.187171	Hypermethylated	0.0318486	0.275667	0.307516	0.227894	0.355289	0.00415804	0.0062147	0.187171
chr10:73784605-73786105	ZSWIM8	0.159293	0.7507639	NA	0.207079248	0.479918065	0.155721	0.9494292	0.285610525	0.203888	0.134219	0.133197	0.128923	0.134668	0.136232	0.129207	0.139554	0.136128	0.13333	0.13095	0.130947	0.133665	0.133004	0.133969	0.132139	0.128878	0.134043	0.131393	0.398963	0.133025	0.265938	Hypermethylated	0.00311434	0.131061	0.134175	0.126389	0.138846	1.28018e-06	5.09873e-06	0.265938
chr10:73811098-73812598	NDST2	0.257188	0.9484983	0.262429435	0.260901406666667	0.7527409	0.333496	0.404618165	0.3326989	0.212018	0.171886	0.191363	0.188645	0.176563	0.162121	0.167712	0.201502	0.195749	0.184063	0.181393	0.176808	0.207003	0.186253	0.177228	0.195067	0.17674	0.161206	0.168806	0.418288	0.181673	0.236615	Hypermethylated	0.0176283	0.173055	0.190683	0.146613	0.217126	4.26728e-07	2.33524e-06	0.236615
chr10:75099012-75100512	DUSP13	0.337307	NA	NA	0.48340902875	0.02587733	0.379945	0.218323165	0.461912633333333	0.249872	0.550223	0.712812	0.522959	0.529265	0.51513	0.622061	0.559774	0.623258	0.499838	0.541167	0.475528	0.500466	0.50638	0.439989	0.445196	0.481157	0.480486	0.468829	0.308092	0.526362	-0.21827	Hypomethylated	0.0673048	0.480654	0.547959	0.379697	0.648916	0.0002746	0.000579201	0.21827
chr10:75235457-75236957	COMTD1	0.43604	0.905401833333333	0.942141	0.33098494	0.8360317	0.303594	0.9494292	0.3264312	0.330413	0.286388	0.285487	0.286015	0.297409	0.288228	0.274561	0.297292	0.288771	0.274445	0.282566	0.289152	0.292626	0.277724	0.283799	0.285088	0.288598	0.294435	0.286387	0.595607	0.28661	0.308998	Hypermethylated	0.00493572	0.284121	0.289057	0.276717	0.29646	4.26728e-07	2.33524e-06	0.308998
chr10:79346468-79347968	PPIF	0.226842	0.118525482222222	0.6024495	0.198797106666667	0.793687433333333	0.231833	0.348171565	0.275422336363636	0.217305	0.209397	0.19517	0.218294	0.218136	0.212748	0.178862	0.222442	0.220627	0.207257	0.208533	0.189801	0.207276	0.209681	0.220399	0.206185	0.236612	0.210213	0.206038	0.334781	0.209871	0.124911	Hypermethylated	0.0118013	0.206453	0.218255	0.188751	0.235957	0.0405072	0.0482729	0.124911
chr10:80077664-80079164	TMEM254	0.172736	0.122833836	0.8079727	0.0891469445454545	0.200771717142857	0.164976	0.1787148475	0.166033672727273	0.164327	0.0334608	0.0434396	0.0269592	0.0240189	0.026323	0.021708	0.0367328	0.0357232	0.0263377	0.0293998	0.0211299	0.0391372	0.0264294	0.0212401	0.0194131	0.382955	0.0273898	0.369794	0.229724	0.0673106	0.162413	Hypermethylated	0.0118854	0.0245949	0.0364804	0.0067668	0.0543085	0.000358452	0.000732717	0.162413
chr10:84327588-84329088	CCSER2	0.155478	0.7507639	NA	0.211249996666667	NA	0.205755	0.7490098	0.157160836363636	0.220252	0.148822	0.11135	0.181492	0.168154	0.151577	0.168922	0.183115	0.173725	0.170369	0.170491	0.165233	0.191772	0.155837	0.164878	0.184084	0.173536	0.147454	0.16067	0.349953	0.165082	0.184871	Hypermethylated	0.0166321	0.157045	0.173678	0.132097	0.198626	0.02917	0.0361053	0.184871
chr10:88663441-88664941	LIPF	0.88586	0.9069336	0.77229525	0.83453855	0.9339588	0.820267	0.6328451	0.84613485	0.871421	0.955403	0.969199	0.906178	0.954671	0.955741	0.941548	0.961255	0.964315	0.917764	0.947109	0.954674	0.83695	0.937069	0.821199	0.947355	0.945162	0.956992	0.937211	0.833806	0.933878	-0.100071	Hypomethylated	0.0185515	0.937105	0.955656	0.909278	0.983484	0.000205683	0.000446718	0.100071
chr10:88801729-88803229	LIPM	0.963196	0.5335679	0.2699253	0.7880414	0.7837039	0.914567	0.8753142	0.7634851	0.931331	0.971054	0.961275	0.900661	0.958402	0.958991	0.96066	0.968017	0.964232	0.967784	0.935038	0.957483	0.943224	0.951108	0.934447	0.959947	0.948865	0.969351	0.964081	0.758126	0.954145	-0.19602	Hypomethylated	0.0147686	0.949425	0.964194	0.927273	0.986347	0.000205683	0.000446718	0.19602
chr10:91922769-91924269	BTAF1	0.195573	0.444766235	0.29592219	0.21749726875	0.02587733	0.209912	0.285651078571429	0.163700352	0.164729	0.0171684	0.0132772	0.0166154	0.0134379	0.0165425	0.0168993	0.0177405	0.0162902	0.0143712	0.0142084	0.0187034	0.0161377	0.0157704	0.0176691	0.0169666	0.0186209	0.0168676	0.0163441	0.222625	0.0163128	0.206313	Hypermethylated	0.00125572	0.0158622	0.017118	0.0139787	0.0190015	4.26728e-07	2.33524e-06	0.206313
chr10:95290503-95292003	PDLIM1	0.315416	0.9484983	NA	0.462264104	0.9339588	0.369516	0.236871153333333	0.357808233333333	0.581438	0.261128	0.246444	0.259277	0.268585	0.263569	0.262454	0.265753	0.272288	0.254482	0.243312	0.256061	0.241147	0.257504	0.395614	0.262435	0.261848	0.258666	0.25469	0.525721	0.265848	0.259874	Hypermethylated	0.00825695	0.255033	0.26329	0.242647	0.275675	0.00335024	0.00513433	0.259874
chr10:95693427-95694927	TCTN3	0.249758	0.48432431	0.7104536925	0.264751697	0.190983051818182	0.289089	0.215843164166667	0.236802438461538	0.184613	0.0395805	0.0297095	0.0661622	0.0374111	0.0457358	0.0239554	0.0726083	0.0466518	0.0339119	0.0436431	0.0417714	0.0488453	0.0461881	0.0675574	0.0446332	0.0484443	0.0439238	0.0391945	0.314069	0.0455515	0.268517	Hypermethylated	0.00870512	0.039291	0.0479962	0.0262333	0.0610538	4.26728e-07	2.33524e-06	0.268517
chr10:97633000-97634500	MORN4	0.160479	0.183003768571429	0.2699253	0.270180085454545	0.170026164444444	0.162113	0.228860524166667	0.196560469230769	0.18682	0.105087	0.0675773	0.0627971	0.0675971	0.0607502	0.0379485	0.0647462	0.0732282	0.0622893	0.0595867	0.0569029	0.0450283	0.0746383	0.0567258	0.0522653	0.0425816	0.0545796	0.0544209	0.203108	0.0610417	0.142066	Hypermethylated	0.0124089	0.0544606	0.0668695	0.0358472	0.0854829	4.26728e-07	2.33524e-06	0.142066
chr10:97712729-97714229	MARVELD1	0.584559	0.02015032	0.942141	0.8453881	0.479918065	0.378556	NA	0.40460575	0.452436	0.200101	0.258274	0.228553	0.330368	0.22615	0.443301	0.241017	0.247722	0.209158	0.267923	0.26792	0.196933	0.286957	0.220635	0.227141	0.251729	0.190237	0.236822	0.513469	0.251719	0.26175	Hypermethylated	0.0434945	0.222014	0.265508	0.156772	0.33075	0.00268327	0.00418602	0.26175
chr10:98133656-98135156	R3HCC1L	0.265328	0.0954488171428571	0.140124903333333	0.265789244	0.6671205	0.317231	0.22445002	0.239469185714286	0.348449	0.0161996	0.0170222	0.0153174	0.0167175	0.0208013	0.0171478	0.0158489	0.018336	0.0191961	0.0153073	0.0164241	0.0227919	0.0168556	0.0382221	0.0155058	0.0170453	0.0149924	0.0139637	0.284823	0.0182053	0.266618	Hypermethylated	0.00244745	0.0155916	0.018039	0.0119204	0.0217102	4.26728e-07	2.33524e-06	0.266618
chr11:102530247-102531747	MMP7	0.493085	0.488796723333333	0.454901248	0.465896663333333	0.45897416	0.501434	0.504414961666667	0.455143433333333	0.453446	0.603165	0.658612	0.599647	0.708923	0.616689	0.549564	0.599623	0.598351	0.575503	0.610884	0.606165	0.570713	0.605008	0.616215	0.758281	0.614575	0.609177	0.625751	0.475121	0.618158	-0.143037	Hypomethylated	0.0169418	0.599629	0.616571	0.574216	0.641983	4.26728e-07	2.33524e-06	0.143037
chr11:104035639-104037139	DDI1	0.492524	0.4286335	NA	0.5466852	0.376829315	0.775859	0.1353676	0.76198975	0.709397	0.891442	0.929268	0.80956	0.839477	0.870564	0.815974	0.823895	0.760524	0.919852	0.951338	0.926867	0.936619	0.909716	0.836443	0.95098	0.743369	0.931475	0.939758	0.528411	0.877062	-0.348652	Hypomethylated	0.103891	0.827032	0.930924	0.671195	1.08676	1.53622e-05	4.3847e-05	0.348652
chr11:108497884-108499384	POGLUT3	0.262811	0.329599646666667	NA	0.33652769375	0.479918065	0.26551	0.418406702857143	0.29147018	0.228569	0.196057	0.194604	0.203043	0.207469	0.202554	0.19044	0.209967	0.204177	0.197824	0.199443	0.204113	0.215206	0.199353	0.20191	0.188645	0.198465	0.191392	0.190191	0.326601	0.199714	0.126887	Hypermethylated	0.00887875	0.194967	0.203846	0.181649	0.217164	1.28018e-06	5.09873e-06	0.126887
chr11:114438466-114439966	REXO2	0.174966	0.133441337777778	0.14664541	0.165475966	0.167108179090909	0.16248	0.188152571	0.124983918181818	0.175417	0.0260617	0.024276	0.0295371	0.0230893	0.0281324	0.0180665	0.0212394	0.0235307	0.0346699	0.0209459	0.026234	0.0298289	0.0264614	0.028983	0.029029	0.0197633	0.021312	0.018649	0.159852	0.0249894	0.134863	Hypermethylated	0.00751279	0.0212576	0.0287703	0.00998837	0.0400395	4.26728e-07	2.33524e-06	0.134863
chr11:117876158-117877658	FXYD6	0.364179	0.246603522857143	0.1679943375	0.138374623333333	0.515289751111111	0.385847	0.177024895	0.49032713	0.271203	0.111849	0.146775	0.168934	0.159385	0.125155	0.44249	0.294015	0.176771	0.189415	0.172642	0.129423	0.171268	0.100744	0.106735	0.110275	0.575944	0.217466	0.137575	0.306316	0.196492	0.109824	Hypermethylated	0.0600318	0.126222	0.186254	0.0361742	0.276301	0.0231291	0.0292268	0.109824
chr11:119030377-119031877	SLC37A4	0.156333	0.08032781	NA	0.23268542	0.356454392	0.22073	0.271131115	0.136401161538462	0.144946	0.0927701	0.100557	0.0972385	0.099647	0.0959278	0.0956442	0.0684256	0.0895902	0.0733635	0.0950163	0.0645594	0.105143	0.0601441	0.0900516	0.0853701	0.0980257	0.0689201	0.0933492	0.199876	0.0874302	0.112446	Hypermethylated	0.0205457	0.0763652	0.0969108	0.0455467	0.127729	0.000444224	0.000901418	0.112446
chr11:120324298-120325798	TLCD5	0.114232	0.201166351428571	0.213627682	0.218693224	0.274606578	0.224074	0.127555756666667	0.120987751111111	0.149204	0.0433546	0.0404768	0.030702	0.0594303	0.0407361	0.376214	0.0753914	0.0511218	0.0648929	0.0471042	0.0313612	0.0431683	0.0567909	0.0354927	0.123933	0.0590257	0.0279708	0.0503053	0.182683	0.0698596	0.112823	Hypermethylated	0.0187875	0.0405416	0.0593292	0.0123604	0.0875104	8.19318e-05	0.000196693	0.112823
chr11:122881758-122883258	JHY	0.138537	0.25652077	0.2470790775	0.23278361875	0.281943165	0.207208	0.114628331111111	0.238696881818182	0.195148	0.0471908	0.0347289	0.0439512	0.0414168	0.0405539	0.308802	0.0693029	0.0372451	0.047764	0.0416026	0.0457594	0.0592846	0.0591521	0.0644047	0.0576479	0.715865	0.0430474	0.039122	0.212505	0.0998245	0.112681	Hypermethylated	0.0177882	0.0414632	0.0592514	0.014781	0.0859337	0.000601687	0.00110628	0.112681
chr11:125568476-125569976	EI24	0.104372	0.9484983	0.01539177	0.10637518375	0.150837453333333	0.156457	0.24205549	0.17795724	0.130983	0.0491924	0.0464803	0.0646722	0.0567177	0.049429	0.0288566	0.0882201	0.0557553	0.07116	0.0491345	0.0554088	0.0738833	0.0741448	0.0802655	0.0623414	0.052803	0.0543342	0.0410065	0.225881	0.0585448	0.167336	Hypermethylated	0.0202865	0.0492515	0.0695381	0.0188217	0.0999678	0.000601687	0.00110628	0.167336
chr11:126062366-126063866	CDON	0.128452	0.281950373333333	0.0440897	0.1499199575	0.0758376711111111	0.205542	0.123130415	0.243286366666667	0.15931	0.0203831	0.0207313	0.0421996	0.022147	0.0305015	0.0177932	0.0262191	0.0347075	0.0320764	0.0227047	0.0225274	0.0313707	0.0323832	0.0285622	0.0239079	0.0253029	0.0348624	0.0336022	0.156835	0.0278879	0.128947	Hypermethylated	0.00973476	0.0225717	0.0323065	0.00796958	0.0469086	4.26728e-07	2.33524e-06	0.128947
chr11:130158781-130160281	ST14	0.29514	0.48432431	0.942141	0.41290427	0.7047396	0.293627	0.400856372	0.323172633333333	0.237669	0.104988	0.135721	0.118239	0.149486	0.135422	0.126477	0.141879	0.157385	0.127904	0.134189	0.104745	0.124477	0.107983	0.125969	0.115583	0.132834	0.104376	0.098286	0.454953	0.124775	0.330178	Hypermethylated	0.0252302	0.109883	0.135113	0.072038	0.172959	4.26728e-07	2.33524e-06	0.330178
chr11:17388159-17389659	KCNJ11	0.232621	0.48432431	NA	0.2535438825	0.9339588	0.106408	0.6703338	0.1594293	0.213883	0.154153	0.154338	0.143998	0.152843	0.142814	0.155721	0.162336	0.161078	0.163353	0.141993	0.158735	0.126791	0.133216	0.166664	0.134987	0.155548	0.159697	0.166332	0.381813	0.151922	0.229891	Hypermethylated	0.0176228	0.14311	0.160733	0.116676	0.187167	0.0062729	0.00893375	0.229891
chr11:18454855-18456355	LDHAL6A	0.820997	0.3268491	0.0440897	0.42941093	0.68463482	0.799186	0.716077566666667	0.4767248	0.55097	0.883894	0.597151	0.890173	0.754896	0.746472	0.748263	0.880434	0.818597	0.838063	0.718606	0.646573	0.725649	0.799606	0.780175	0.46543	0.892112	0.756546	0.716876	0.538771	0.758862	-0.220091	Hypomethylated	0.112829	0.720367	0.833196	0.551123	1.00244	0.0105393	0.0143765	0.220091
chr11:19116167-19117667	ZDHHC13	0.13144	0.124616024	0.063548435	0.124056206666667	0.74586545	0.121355	0.0890915985714286	0.130803638461538	0.0928396	0.0593017	0.0543675	0.0589272	0.056862	0.0514584	0.0576027	0.0690741	0.0626062	0.0659189	0.065101	0.0758133	0.0859284	0.0586054	0.0754336	0.0794876	0.0734555	0.0479076	0.0627003	0.180402	0.0644751	0.115927	Hypermethylated	0.0145068	0.0578534	0.0723602	0.0360932	0.0941203	2.85908e-05	7.68688e-05	0.115927
chr11:19201483-19202983	CSRP3	0.789275	0.707116875	0.344275133333333	0.71336875	0.793845525	0.873997	0.810701433333333	0.67267195	0.823313	0.86595	0.819461	0.780676	0.845184	0.897589	0.828579	0.889233	0.90077	0.840795	0.860097	0.873597	0.887626	0.808033	0.864192	0.877435	0.727397	0.886511	0.886525	0.725396	0.852203	-0.126807	Hypomethylated	0.0548882	0.831633	0.886521	0.749301	0.968854	0.00153921	0.00258706	0.126807
chr11:192077-193577	SCGB1C1	0.963196	NA	NA	0.02122071	NA	0.490551	NA	0.9560259	0.541148	0.31782	0.462419	0.351407	0.469953	0.38429	0.311081	0.360481	0.455583	0.33203	0.402576	0.303672	0.361828	0.397496	0.368083	0.391584	0.302561	0.368109	0.310079	0.594428	0.369503	0.224926	Hypermethylated	0.0746459	0.321372	0.396018	0.209403	0.507987	0.0457072	0.0541166	0.224926
chr11:20362713-20364213	HTATIP2	0.101041	0.391661605	0.333874156666667	0.142107323888889	0.193460482307692	0.223281	0.532569212	0.142802884210526	0.176437	0.106143	0.131798	0.105529	0.113569	0.109109	0.14065	0.108049	0.117917	0.101241	0.12166	0.109727	0.109811	0.119995	0.110035	0.106228	0.129338	0.1182	0.111457	0.248582	0.115025	0.133556	Hypermethylated	0.0112326	0.108314	0.119547	0.091465	0.136395	0.000601687	0.00110628	0.133556
chr11:26571763-26573263	MUC15	0.417059	0.43062474	0.2340331725	0.2889716	0.271959258	0.63388	0.57848786	0.5080324	0.6011	0.607764	0.716687	0.401714	0.60574	0.56405	0.709709	0.575074	0.623693	0.635595	0.586612	0.54944	0.575862	0.565171	0.367511	0.714366	0.577837	0.576833	0.631871	0.440461	0.588085	-0.147624	Hypomethylated	0.0621797	0.567647	0.629826	0.474377	0.723096	0.0308277	0.0376873	0.147624
chr11:288125-289625	PGGHG	0.0580108	NA	NA	0.02122071	0.358766965	0.322959	NA	0.19714085	0.0778069	0.0218238	0.019249	0.01997	0.0676501	0.0224795	0.272528	0.023594	0.11149	0.0330776	0.022021	0.018283	0.0289639	0.0259675	0.0275277	0.021664	0.0236099	0.020314	0.0288732	0.172651	0.0449492	0.127702	Hypermethylated	0.0072373	0.021704	0.0289413	0.010848	0.0397972	0.0224375	0.0284563	0.127702
chr11:2901277-2902777	SLC22A18	0.0824388	NA	NA	0.2535438825	0.479918065	0.120067	0.02013983	0.3326989	0.161619	0.0727686	0.0770784	0.0891052	0.0796667	0.0627036	0.0735791	0.0917474	0.0802491	0.0771869	0.0826103	0.0752384	0.0742651	0.0726478	0.0910691	0.0674018	0.0813599	0.0547402	0.0662184	0.207204	0.0760909	0.131113	Hypermethylated	0.00840419	0.072678	0.0810822	0.0600717	0.0936885	0.0115873	0.0156676	0.131113
chr11:320360-321860	IFITM3	0.0946564	0.02015032	0.01539177	0.0930285711111111	0.02587733	0.102476	0.10034705	0.164220125	0.13444	0.195554	0.242299	0.181125	0.373736	0.203521	0.130303	0.200936	0.200149	0.16871	0.184383	0.199703	0.184921	0.193906	0.181723	0.171743	0.176943	0.185919	0.184021	0.0833986	0.197755	-0.114357	Hypomethylated	0.0187626	0.181275	0.200037	0.153131	0.228181	1.70691e-06	6.5003e-06	0.114357
chr11:32582830-32584330	EIF3M	0.176572	0.2494525875	NA	0.158756865833333	0.02587733	0.188416	0.639666076666667	0.172161883333333	0.200431	0.105269	0.111169	0.109915	0.106523	0.105917	0.104038	0.128848	0.107048	0.108813	0.105369	0.10801	0.108333	0.104911	0.107488	0.104012	0.117701	0.108255	0.106254	0.226417	0.108771	0.117646	Hypermethylated	0.00318675	0.105506	0.108693	0.100726	0.113473	0.00168088	0.00276173	0.117646
chr11:33375107-33376607	KIAA1549L	0.425568	0.8838536	NA	0.44923377	0.7552643	0.426413	0.6001842825	0.349985457142857	0.310615	0.269122	0.363984	0.22697	0.298076	0.321354	0.42344	0.296842	0.318117	0.282644	0.26454	0.289018	0.22814	0.247767	0.291361	0.273499	0.345627	0.266309	0.483439	0.52514	0.305014	0.220126	Hypermethylated	0.0535319	0.267013	0.320544	0.186715	0.400842	0.000330288	0.000690376	0.220126
chr11:393208-394708	PKP3	0.0752279	NA	NA	0.02122071	0.02587733	0.138045	NA	0.1772078	0.376228	0.426974	0.733705	0.45413	0.46595	0.52015	0.297156	0.423932	0.58974	0.350562	0.434189	0.413802	0.342581	0.480247	0.413098	0.4359	0.364745	0.46233	0.394472	0.135635	0.444648	-0.309013	Hypomethylated	0.0659164	0.399129	0.465045	0.300254	0.56392	0.000178311	0.0003972	0.309013
chr11:43357919-43359419	TTC17	0.170218	0.0542279622222222	0.200699585	0.175147827	0.0617442063636364	0.154914	0.2069299975	0.158842116363636	0.112846	0.0214531	0.0215845	0.0225252	0.0216579	0.0239417	0.0177196	0.0231873	0.0278782	0.0344149	0.0254252	0.0251816	0.0378547	0.036403	0.0296634	0.0242127	0.0223522	0.0228297	0.0253141	0.143952	0.0257555	0.118197	Hypermethylated	0.00486951	0.0223954	0.0272649	0.0150912	0.0345692	4.26728e-07	2.33524e-06	0.118197
chr11:4367886-4369386	OR52B4	0.640744	0.4999038	0.198569968333333	0.413086715714286	0.346940226666667	0.682505	0.779478585714286	0.735847371428571	0.559731	0.827747	0.841266	0.752744	0.730076	0.852414	0.521707	0.664974	0.663284	0.784373	0.881073	0.76335	0.724261	0.874499	0.810425	0.372772	0.777331	0.918674	0.773168	0.539645	0.751897	-0.212251	Hypomethylated	0.112172	0.725715	0.837886	0.557457	1.00614	0.00354355	0.00534223	0.212251
chr11:449278-450778	PTDSS2	0.23416	0.5982465	NA	0.419511505	0.58118001	0.256685	0.7673005	0.254783025	0.257635	0.0240584	0.0219569	0.019775	0.0243177	0.0210251	0.0166199	0.0295068	0.0213039	0.0206125	0.016329	0.028878	0.0282897	0.0211074	0.0217148	0.0230427	0.0190236	0.0215337	0.0175032	0.421188	0.0220332	0.399154	Hypermethylated	0.00382014	0.0199843	0.0238045	0.0142541	0.0295347	1.28018e-06	5.09873e-06	0.399154
chr11:44950383-44951883	TP53I11	0.39727	0.9484983	0.942141	0.54401195	0.4415091075	0.255074	0.454145226	0.345216788888889	0.326596	0.250316	0.284547	0.437986	0.470022	0.25293	0.380371	0.271482	0.282946	0.253483	0.24034	0.233125	0.405307	0.247229	0.258998	0.225696	0.25869	0.277174	0.228219	0.517162	0.292159	0.225004	Hypermethylated	0.0361456	0.248001	0.284146	0.193782	0.338365	0.0019126	0.00311666	0.225004
chr11:45285841-45287341	SYT13	0.172338	0.4286335	0.2699253	0.532051916666667	0.9339588	0.192068	0.218205835	0.37096295	0.156088	0.124547	0.143159	0.135272	0.136146	0.139799	0.10717	0.146679	0.138929	0.114456	0.129737	0.12855	0.172206	0.130925	0.135946	0.128428	0.129227	0.130502	0.136472	0.363804	0.133786	0.230018	Hypermethylated	0.00959563	0.128719	0.138315	0.114326	0.152708	8.53456e-07	4.26728e-06	0.230018
chr11:45846474-45847974	CRY2	0.205383	0.358517006666667	0.185633748888889	0.123274106153846	0.288484015	0.176284	0.2233221	0.157185915714286	0.179675	0.09872	0.0951928	0.0883559	0.102066	0.106136	0.095041	0.100621	0.102146	0.106527	0.103465	0.101279	0.110241	0.104653	0.108756	0.104624	0.098493	0.104276	0.0978051	0.210862	0.101578	0.109284	Hypermethylated	0.00609624	0.0985498	0.104646	0.0894054	0.11379	4.26728e-07	2.33524e-06	0.109284
chr11:4593038-4594538	OR52I1	0.923959	0.86938215	NA	0.87189385	0.9339588	0.882866	0.747315	0.84553735	0.956567	0.814031	0.653537	0.719313	0.442053	0.644354	0.615195	0.706033	0.698527	0.712344	0.766767	0.743441	0.708707	0.801211	0.776233	0.666692	0.509229	0.686893	0.669898	0.878935	0.685248	0.193687	Hypermethylated	0.080583	0.656826	0.737409	0.535951	0.858283	1.53622e-05	4.3847e-05	0.193687
chr11:47585677-47587177	FAM180B	0.785448	0.9484983	0.942141	0.84475928	0.9339588	0.752368	0.72711885	0.8047991375	0.853862	0.706882	0.749447	0.714954	0.782357	0.759121	0.734622	0.745748	0.761594	0.646353	0.812221	0.747996	0.778432	0.731508	0.716471	0.759714	0.818015	0.67854	0.694466	0.843661	0.741025	0.102637	Hypermethylated	0.0457911	0.715333	0.761124	0.646646	0.829811	0.0019126	0.00311666	0.102637
chr11:47714869-47716369	AGBL2	0.178742	0.252237315	0.01539177	0.2535438825	0.2528976975	0.17873	0.190082524	0.190482933333333	0.181298	0.019883	0.0180542	0.0215468	0.0223733	0.0187923	0.0291932	0.025137	0.0224213	0.026077	0.0219882	0.0246635	0.044213	0.0254683	0.0213613	0.0210175	0.411961	0.0199122	0.0220484	0.188156	0.0453395	0.142817	Hypermethylated	0.00428202	0.0211035	0.0253855	0.0146805	0.0318085	0.00354355	0.00534223	0.142817
chr11:47979558-47981058	PTPRJ	0.127515	0.686958	NA	0.7145836	0.02587733	0.279988	0.4431936	0.2865795	0.120375	0.116597	0.0993175	0.116095	0.0985084	0.104358	0.161324	0.0962665	0.130912	0.156195	0.0965169	0.0868964	0.12046	0.0679051	0.113788	0.110171	0.093194	0.0634886	0.09556	0.335634	0.107086	0.228547	Hypermethylated	0.0207352	0.0957366	0.116472	0.0646338	0.147575	0.0076299	0.0106589	0.228547
chr11:5688789-5690289	TRIM22	0.512097	0.3861435	0.1241696	0.5617834	0.5201751	0.512176	0.422230715	0.203124855	0.360499	0.720719	0.601874	0.611267	0.726516	0.735479	0.694537	0.858104	0.866461	0.804439	0.702125	0.65215	0.886712	0.792899	0.811465	0.887004	0.903538	0.599043	0.754148	0.400267	0.756027	-0.35576	Hypomethylated	0.15001	0.696434	0.846444	0.471418	1.07146	4.26728e-07	2.33524e-06	0.35576
chr11:59810278-59811778	MRPL16	0.173621	0.196585571428571	0.32430818	0.1425507575	0.207493624	0.260908	0.149837231111111	0.187574433333333	0.249348	0.0968036	0.111374	0.108299	0.0977901	0.0943486	0.0566903	0.130647	0.107866	0.107968	0.0986476	0.0997927	0.162494	0.0907837	0.118561	0.0795553	0.0803711	0.0985636	0.0810323	0.210248	0.101199	0.109048	Hypermethylated	0.0165418	0.0916749	0.108217	0.0668622	0.133029	1.70691e-06	6.5003e-06	0.109048
chr11:60755866-60757366	MS4A15	0.342779	0.25795498	0.01539177	0.472544287142857	0.243360421428571	0.418148	0.191140331428571	0.523942657142857	0.515313	0.470765	0.598811	0.444272	0.522662	0.458456	0.64733	0.482089	0.49734	0.451303	0.544158	0.512394	0.44789	0.474706	0.477803	0.548992	0.45936	0.560101	0.471663	0.331175	0.503894	-0.172719	Hypomethylated	0.0765725	0.462212	0.538784	0.347353	0.653643	0.0105393	0.0143765	0.172719
chr11:61202514-61204014	PGA3	0.335633	0.9484983	0.434612835	0.6462964	0.67560375	0.59998	0.6032566	0.5826408	0.451006	0.240024	0.305317	0.287415	0.207416	0.188654	0.143328	0.50402	0.256313	0.30469	0.282949	0.24819	0.409076	0.234305	0.158086	0.163361	0.132718	0.244616	0.368664	0.586392	0.259952	0.32644	Hypermethylated	0.107026	0.193345	0.300371	0.0328056	0.46091	8.10783e-06	2.46606e-05	0.32644
chr11:62336447-62337947	ASRGL1	0.379608	0.686958	0.942141	0.425211524	NA	0.307539	0.40641551	0.396921066666667	0.391372	0.227191	0.229122	0.197434	0.318386	0.264707	0.254224	0.233581	0.296987	0.272757	0.23195	0.231109	0.277215	0.263589	0.172875	0.266146	0.212675	0.145186	0.222525	0.492021	0.23987	0.252151	Hypermethylated	0.0420946	0.223692	0.265786	0.16055	0.328928	2.56037e-06	9.39027e-06	0.252151
chr11:62760579-62762079	POLR2G	0.119728	0.9484983	0.942141	0.124475453333333	0.6401775	0.127582	0.428214415	0.17686715	0.123112	0.0407263	0.0383903	0.0450016	0.0434972	0.0389265	0.0344835	0.0563944	0.0510078	0.0389819	0.0271182	0.0459831	0.0516925	0.0519949	0.050705	0.044511	0.0437863	0.0363899	0.0367975	0.403422	0.0431327	0.360289	Hypermethylated	0.0110001	0.0385244	0.0495245	0.0220242	0.0660247	4.26728e-07	2.33524e-06	0.360289
chr11:63985437-63986937	OTUB1	0.209636	0.38545711	0.0504548025	0.157281186	0.141261815	0.40874	0.251095895714286	0.1817261	0.113676	0.073186	0.0913589	0.110609	0.112108	0.0669557	0.184	0.111813	0.0920451	0.116936	0.102167	0.108207	0.105393	0.10627	0.156992	0.0968144	0.200215	0.0628091	0.0737091	0.211036	0.109533	0.101504	Hypermethylated	0.0205042	0.0915304	0.112035	0.0607742	0.142791	0.00624559	0.00893375	0.101504
chr11:64554940-64556440	SLC22A11	0.235208	NA	0.01539177	0.598167475	0.02587733	0.364062	0.1613389	0.5003915	0.40977	0.483752	0.628258	0.466254	0.479674	0.54149	0.593258	0.645511	0.559499	0.512943	0.485036	0.458916	0.420985	0.495643	0.499948	0.486647	0.561451	0.479708	0.461681	0.288776	0.514481	-0.225705	Hypomethylated	0.0753142	0.479682	0.554996	0.366711	0.667968	0.011103	0.0150715	0.225705
chr11:64996471-64997971	BATF2	0.205215	0.686958	0.7877673	0.207079248	0.281171453333333	0.186153	0.30435712	0.29494972	0.199458	0.184564	0.239801	0.148302	0.159848	0.185104	0.341106	0.254284	0.175785	0.147315	0.157411	0.143652	0.0866189	0.139348	0.119668	0.153094	0.0866245	0.150914	0.136783	0.350345	0.167235	0.183111	Hypermethylated	0.041945	0.140424	0.182369	0.0775064	0.245287	0.000272679	0.000578663	0.183111
chr11:65040209-65041709	SAC3D1	0.17843	0.18899861	0.243453613333333	0.278545386666667	0.346061	0.262103	0.310895532	0.285899566666667	0.1827	0.096937	0.114679	0.121608	0.113479	0.110462	0.112926	0.118515	0.122096	0.111294	0.121691	0.117896	0.119452	0.119142	0.114537	0.10946	0.101791	0.118044	0.113955	0.25301	0.114331	0.138678	Hypermethylated	0.00728334	0.111702	0.118986	0.100777	0.129911	4.26728e-07	2.33524e-06	0.138678
chr11:65382146-65383646	SLC25A45	0.0958237	0.101846956	NA	0.0874765066666667	0.02587733	0.0783408	0.039229404	0.12783456	0.160137	0.162002	0.303028	0.242514	0.398239	0.146282	0.263415	0.224469	0.239442	0.161364	0.252181	0.263656	0.217686	0.244441	0.261073	0.24315	0.356442	0.259129	0.182365	0.0895708	0.245604	-0.156034	Hypomethylated	0.0434478	0.219382	0.262829	0.15421	0.328001	2.56037e-06	9.39027e-06	0.156034
chr11:65595300-65596800	KCNK7	0.592374	0.2336772	NA	0.9505134	0.4755204	0.661494	0.3873190075	0.707227933333333	0.542942	0.63862	0.8311	0.783763	0.895934	0.736336	0.896059	0.787173	0.879474	0.794306	0.800449	0.757276	0.744476	0.731512	0.688926	0.735058	0.8638	0.744961	0.785802	0.568884	0.783057	-0.214173	Hypomethylated	0.0850658	0.738371	0.823437	0.610772	0.951036	0.00335024	0.00513433	0.214173
chr11:65720298-65721798	RNASEH2C	0.139771	0.9484983	NA	0.249114706666667	0.178278615	0.209278	0.4799409	0.176633033333333	0.174382	0.0539353	0.0579804	0.0721186	0.0685033	0.0530696	0.0219586	0.0767052	0.0474911	0.0570102	0.0400454	0.081128	0.1009	0.0838876	0.095982	0.0884644	0.0695831	0.0578948	0.061472	0.319487	0.0660072	0.25348	Hypermethylated	0.0253182	0.0547041	0.0800223	0.0167267	0.118	1.28018e-06	5.09873e-06	0.25348
chr11:65899888-65901388	FOSL1	0.137418	0.242419546666667	0.7551102	0.2535438825	0.02587733	0.116954	0.20848382	0.1640977	0.156563	0.0751501	0.0909198	0.0788144	0.0804885	0.0630432	0.0632222	0.0977178	0.0811464	0.0808326	0.0651095	0.0715255	0.0878284	0.0854388	0.0753157	0.0612876	0.0588798	0.0844073	0.0707279	0.228941	0.0762142	0.152727	Hypermethylated	0.017078	0.0665141	0.0835921	0.040897	0.109209	0.000601687	0.00110628	0.152727
chr11:65944479-65945979	TSGA10IP	0.779014	NA	0.03874431	0.734567433333333	0.333027415	0.537405	0.48537	0.5866969	0.762749	0.753281	0.78675	0.701991	0.790599	0.637271	0.695403	0.784251	0.717928	0.72897	0.801164	0.788661	0.808607	0.721118	0.730824	0.603229	0.496188	0.783367	0.714499	0.532197	0.724672	-0.192476	Hypomethylated	0.0810071	0.705118	0.786125	0.583607	0.907636	0.0351833	0.0426	0.192476
chr11:66048661-66050161	GAL3ST3	0.780484	NA	NA	0.36418395	NA	0.522258	0.2160062	0.4362171	0.538435	0.702869	0.378394	0.742126	0.69577	0.729656	0.491683	0.757613	0.788386	0.697692	0.611762	0.683494	0.775546	0.687531	0.764166	0.750068	0.764933	0.638745	0.624246	0.476264	0.682482	-0.206218	Hypomethylated	0.105795	0.649932	0.755727	0.49124	0.914418	0.0330025	0.0402398	0.206218
chr11:66438348-66439848	MRPL11	0.266946	0.435118273333333	NA	0.154404207272727	0.140864501	0.171342	0.308947964444444	0.223050102727273	0.191233	0.0303024	0.0270367	0.0353427	0.0350485	0.0300466	0.0359187	0.0372578	0.0329705	0.0239182	0.0329101	0.0334047	0.0421994	0.0328523	0.0282248	0.0340871	0.0268512	0.0278902	0.027703	0.236488	0.0318869	0.204601	Hypermethylated	0.00683435	0.0279738	0.0348082	0.0177223	0.0450597	1.28018e-06	5.09873e-06	0.204601
chr11:67437182-67438682	PTPRCAP	0.826444	0.686958	NA	0.43702302	NA	0.580634	0.5851718	0.381450225	0.738649	0.764574	0.463289	0.806239	0.782691	0.838327	0.643008	0.819444	0.872167	0.81047	0.714698	0.772344	0.852026	0.857023	0.845743	0.857842	0.848486	0.783536	0.722149	0.60519	0.780781	-0.175591	Hypomethylated	0.081284	0.766516	0.8478	0.64459	0.969726	0.00614104	0.00882735	0.175591
chr11:67468751-67470251	TMEM134	0.0939964	0.329599646666667	0.075470716	0.159895105555556	0.328571153333333	0.166036	0.219951742	0.0978612238461538	0.112596	0.0479426	0.0421204	0.0437531	0.0410732	0.0437753	0.026003	0.0677476	0.0486273	0.0508102	0.0334853	0.0527086	0.043735	0.0575686	0.0516736	0.0528567	0.0271656	0.0386431	0.0355597	0.175998	0.044736	0.131262	Hypermethylated	0.0122071	0.0392506	0.0514578	0.0209399	0.0697685	4.26728e-07	2.33524e-06	0.131262
chr11:6844682-6846182	OR10A5	0.576654	0.650134633333333	0.029740735	0.408929166666667	0.6832189	0.432074	0.406724143333333	0.645602	0.525134	0.78173	0.765391	0.90575	0.768318	0.767038	0.767401	0.79661	0.712714	0.632618	0.705569	0.740875	0.608185	0.884608	0.641958	0.651603	0.618772	0.702251	0.902043	0.484246	0.741857	-0.257612	Hypomethylated	0.114112	0.664265	0.778377	0.493097	0.949546	0.000153195	0.000344566	0.257612
chr11:68751020-68752520	TESMIN	0.257188	NA	NA	0.9505134	0.9339588	0.334641	0.836289	0.48853065	0.288208	0.248079	0.247414	0.25009	0.256119	0.238707	0.217642	0.255186	0.251348	0.234671	0.237998	0.230395	0.222951	0.24431	0.245283	0.237057	0.226405	0.242078	0.230092	0.58419	0.239768	0.344422	Hypermethylated	0.0164487	0.231464	0.247912	0.206791	0.272585	4.1606e-06	1.38355e-05	0.344422
chr11:69047931-69049431	TPCN2	0.162413	0.15631138	0.380415135	0.284664607142857	0.2558576575	0.212423	0.156560286666667	0.23206065	0.145019	0.0378455	0.0302927	0.0377891	0.0375872	0.0323885	0.0257502	0.0546684	0.0426474	0.0402599	0.0434516	0.0333067	0.0511302	0.0358062	0.0390147	0.0403865	0.0393227	0.0398978	0.0313438	0.220636	0.0384939	0.182142	Hypermethylated	0.00642327	0.0339316	0.0403549	0.0242967	0.0499898	4.26728e-07	2.33524e-06	0.182142
chr11:70202295-70203795	FADD	0.272063	0.456055855	0.06125297	0.334236797692308	0.430578092	0.252967	0.238267466923077	0.280320742857143	0.157714	0.030348	0.0272043	0.030446	0.0290813	0.0305037	0.0198669	0.032906	0.0271242	0.0327744	0.0274045	0.0268236	0.0861061	0.0245369	0.0241238	0.0262812	0.0229042	0.0272382	0.0270127	0.27594	0.0307048	0.245235	Hypermethylated	0.00400468	0.0264168	0.0304215	0.0204098	0.0364285	8.53456e-07	4.26728e-06	0.245235
chr11:71564562-71566062	KRTAP5-10	0.655895	0.630099375	0.490442655	0.347291833333333	0.78706815	0.703298	0.5601808	0.6508118	0.49551	0.449365	0.463404	0.304444	0.421007	0.377512	0.249808	0.421292	0.409957	0.320153	0.372867	0.303236	0.330391	0.473024	0.371723	0.287889	0.28967	0.366245	0.328542	0.591178	0.363363	0.227815	Hypermethylated	0.109873	0.308371	0.418244	0.143561	0.583054	5.88885e-05	0.00014571	0.227815
chr11:71582375-71583875	KRTAP5-11	0.798109	0.597734725	0.275615016666667	0.7083194	0.67560375	0.638592	0.68674928	0.74855835	0.607229	0.544058	0.433493	0.281068	0.553988	0.332844	0.427166	0.603919	0.465844	0.438238	0.500542	0.436956	0.698908	0.407417	0.466251	0.291098	0.438727	0.313319	0.402287	0.63739	0.446451	0.190939	Hypermethylated	0.0883995	0.403569	0.491969	0.27097	0.624568	0.00236365	0.00373774	0.190939
chr11:75561252-75562752	SERPINH1	0.0544607	0.3268491	NA	0.280792455	0.5774801	0.222486	0.178096186666667	0.3862758	0.199233	0.0453316	0.0379678	0.0483019	0.0434953	0.0410404	0.0308541	0.0713273	0.0582123	0.0873105	0.0350909	0.05549	0.0620883	0.0415445	0.0819002	0.0506612	0.0585579	0.0375494	0.0586538	0.278209	0.052521	0.225688	Hypermethylated	0.0174634	0.0411664	0.0586298	0.0149713	0.0848249	8.57724e-05	0.0002045	0.225688
chr11:75668538-75670038	MAP6	0.201583	0.9484983	0.01539177	0.176102825	0.1497942475	0.669558	0.128732615	0.410906466666667	0.195757	0.0515945	0.156714	0.0882384	0.0447438	0.033502	0.191737	0.0445208	0.0335795	0.040965	0.0402919	0.0439661	0.0545977	0.0515209	0.332031	0.388962	0.705132	0.0806895	0.0326679	0.321814	0.134192	0.187622	Hypermethylated	0.09788	0.0417153	0.139595	-0.105105	0.286415	0.0354005	0.0426401	0.187622
chr11:77033397-77034897	B3GNT6	0.785121	0.772852133333333	0.4640002	0.597503	0.694320633333333	0.660926	0.762593966666667	0.550487366666667	0.688597	0.341655	0.278662	0.410327	0.425161	0.314102	0.0669685	0.361274	0.277014	0.349733	0.495949	0.316209	0.523567	0.504713	0.390456	0.595622	0.0671606	0.325175	0.32483	0.664045	0.35381	0.310235	Hypermethylated	0.106824	0.314629	0.421453	0.154393	0.581688	8.10783e-06	2.46606e-05	0.310235
chr11:78022776-78024276	KCTD14	0.454299	0.81772815	0.58176669	0.393717286666667	0.333027415	0.363051	0.629657066666667	0.423666183333333	0.512405	0.297881	0.413867	0.236678	0.428633	0.283038	0.242208	0.282531	0.30126	0.266592	0.284197	0.257546	0.181948	0.271603	0.249292	0.243683	0.22593	0.29978	0.287785	0.501035	0.280803	0.220232	Hypermethylated	0.0502719	0.245085	0.295357	0.169677	0.370765	1.92028e-05	5.32771e-05	0.220232
chr11:78062860-78064360	THRSP	0.815103	0.4639551	0.459829016666667	0.69972268	0.615779433333333	0.753383	0.609196275	0.69860288	0.782685	0.759624	0.88518	0.768458	0.780929	0.778717	0.75829	0.794052	0.821228	0.85672	0.756208	0.733812	0.756124	0.814758	0.748614	0.741456	0.719423	0.751368	0.770613	0.655362	0.777532	-0.12217	Hypomethylated	0.038214	0.752557	0.790771	0.695236	0.848092	0.0124344	0.0166031	0.12217
chr11:789590-791090	CEND1	0.25098	0.51344	NA	0.366948855	0.7047396	0.400808	0.02013983	0.40613265	0.511269	0.184858	0.276679	0.245815	0.246875	0.204621	0.450572	0.21271	0.261664	0.206803	0.224084	0.210834	0.232936	0.22211	0.170142	0.14696	0.356244	0.163099	0.18168	0.396807	0.23326	0.163547	Hypermethylated	0.056811	0.189799	0.24661	0.104583	0.331827	0.0076299	0.0106589	0.163547
chr11:817913-819413	PNPLA2	0.222829	0.48432431	0.942141	0.3817563275	0.268454138	0.200766	0.723708	0.369526325	0.199132	0.215551	0.368248	0.239564	0.2158	0.208574	0.180238	0.23133	0.238995	0.178972	0.206738	0.188375	0.164531	0.222541	0.209581	0.175042	0.199328	0.187343	0.189412	0.421404	0.212231	0.209173	Hypermethylated	0.0332546	0.187601	0.220856	0.137719	0.270738	0.00354355	0.00534223	0.209173
chr11:94020353-94021853	HEPHL1	0.235972	0.266184585	0.29487248	0.234616155	0.0941718083333333	0.280503	0.161156898	0.412894386666667	0.264695	0.299267	0.515237	0.461515	0.422156	0.305451	0.458762	0.402328	0.381584	0.4098	0.395073	0.382232	0.374219	0.385862	0.386396	0.502001	0.465955	0.425465	0.342475	0.249452	0.406432	-0.15698	Hypomethylated	0.0686909	0.381746	0.450437	0.27871	0.553474	8.19318e-05	0.000196693	0.15698
chr11:95065918-95067418	SRSF8	0.287573	0.173485615	0.24939332	0.398880303333333	0.3651578	0.16409	0.12278601	0.262069075	0.242947	0.0688682	0.025722	0.103242	0.0574463	0.032104	0.0377084	0.0585343	0.0445933	0.0890359	0.0438907	0.0968551	0.0844653	0.0851468	0.116074	0.0715307	0.0502789	0.073711	0.104249	0.25182	0.0690809	0.182739	Hypermethylated	0.0420489	0.0460147	0.0880636	-0.0170588	0.151137	4.26728e-07	2.33524e-06	0.182739
chr11:95230702-95232202	SESN3	0.101041	0.02015032	0.01539177	0.147073635714286	0.9339588	0.170675	0.223175486666667	0.0334456375	0.288069	0.014163	0.0139547	0.0135992	0.0122126	0.0132602	0.0159442	0.0158902	0.0129823	0.0183745	0.0142206	0.0146751	0.0160424	0.0153517	0.0159558	0.012385	0.0139099	0.0147524	0.0269146	0.214776	0.0152549	0.199521	Hypermethylated	0.00225386	0.0136769	0.0159307	0.0102961	0.0193115	1.92028e-05	5.32771e-05	0.199521
chr12:100142374-100143874	UHRF1BP1L	0.319004	0.882586833333333	0.253132948	0.335641891428571	0.7047396	0.304352	0.2857664	0.248088233333333	0.223776	0.148899	0.147198	0.137059	0.156477	0.120972	0.144028	0.166863	0.137869	0.156316	0.133903	0.146663	0.155179	0.136017	0.149183	0.154477	0.164919	0.117772	0.148141	0.395232	0.145663	0.249569	Hypermethylated	0.0177425	0.137261	0.155004	0.110647	0.181617	4.26728e-07	2.33524e-06	0.249569
chr12:10029681-10031181	CLEC9A	0.753075	0.833579355555556	0.560403825	0.8129633	0.49928171	0.730554	0.832332385714286	0.913063911111111	0.585358	0.957789	0.947683	0.961863	0.958459	0.958282	0.872243	0.974223	0.867696	0.958783	0.944991	0.961098	0.933237	0.956673	0.877081	0.95389	0.902087	0.953894	0.954579	0.724512	0.938586	-0.214074	Hypomethylated	0.0222399	0.936175	0.958415	0.902815	0.991775	5.12074e-06	1.60673e-05	0.214074
chr12:101738962-101740462	SYCP3	0.876689	0.84452534	0.77229525	0.8848654125	0.80732664	0.869709	0.72835785	0.936958022222222	0.900826	0.966639	0.979113	0.966676	0.978235	0.976165	0.965706	0.978315	0.980891	0.965293	0.976281	0.95973	0.974119	0.966714	0.954592	0.971051	0.971379	0.974647	0.960958	0.846839	0.970361	-0.123522	Hypomethylated	0.0103129	0.965939	0.976252	0.95047	0.991722	4.26728e-07	2.33524e-06	0.123522
chr12:102061491-102062991	WASHC3	0.166756	0.391489512	0.478766385	0.167441378	0.4939553	0.171102	0.156844801111111	0.160676315	0.175379	0.109497	0.112601	0.117422	0.114651	0.111323	0.111355	0.119693	0.116736	0.117044	0.113242	0.120099	0.129679	0.117825	0.122529	0.119515	0.11533	0.114253	0.10519	0.26249	0.115999	0.146491	Hypermethylated	0.00633082	0.112761	0.119092	0.103265	0.128588	4.26728e-07	2.33524e-06	0.146491
chr12:104137710-104139210	NFYB	0.362093	0.8192089	0.6995773	0.392937786	0.58585751	0.310421	0.484784515	0.33077862	0.453479	0.325035	0.306386	0.36619	0.347056	0.358536	0.331373	0.348927	0.373902	0.322347	0.348683	0.33265	0.377675	0.31101	0.336944	0.34537	0.429371	0.295441	0.325576	0.493238	0.343471	0.149767	Hypermethylated	0.0309638	0.32517	0.356134	0.278725	0.40258	0.0124344	0.0166031	0.149767
chr12:10504889-10506389	EIF2S3B	0.94051	0.9484983	0.6024495	0.9505134	NA	0.918684	0.9494292	0.9007871	0.950769	0.523408	0.634901	0.525297	0.603017	0.506378	0.372706	0.705468	0.594224	0.563869	0.566153	0.605416	0.630436	0.644549	0.694558	0.63326	0.593759	0.617279	0.565927	0.895205	0.587811	0.307394	Hypermethylated	0.0681704	0.564384	0.632554	0.462128	0.73481	0.000122898	0.000284713	0.307394
chr12:109096596-109098096	UNG	0.203921	0.6531726	0.6637214	0.33098494	0.42260431	0.248285	0.1874586725	0.210398133333333	0.213369	0.125181	0.130768	0.0914914	0.140209	0.102634	0.126605	0.0881218	0.130663	0.124575	0.0929366	0.0972874	0.145464	0.108051	0.0912183	0.121764	0.0858261	0.101929	0.0838125	0.348213	0.110474	0.237738	Hypermethylated	0.0343961	0.0918527	0.126249	0.0402585	0.177843	4.26728e-07	2.33524e-06	0.237738
chr12:109899273-109900773	TCHP	0.100105	0.109865015555556	0.2699253	0.154507964285714	0.183581192857143	0.092328	0.188239853333333	0.1043272	0.0954412	0.0186824	0.0206641	0.0251653	0.0220949	0.0185005	0.0167102	0.0257281	0.0204915	0.0214753	0.0187326	0.0202665	0.0604699	0.0192161	0.0209062	0.0181823	0.02321	0.0184892	0.0197543	0.144258	0.0227077	0.12155	Hypermethylated	0.00324506	0.0186949	0.02194	0.0138273	0.0268076	4.26728e-07	2.33524e-06	0.12155
chr12:110048022-110049522	C12orf76	0.156329	0.169952815	0.942141	0.135691522857143	0.328571153333333	0.0228196	NA	0.146112383333333	0.0921214	0.0227913	0.030187	0.02272	0.0325672	0.0235924	0.0302598	0.0271732	0.0226676	0.0293879	0.0232325	0.0238004	0.0363372	0.0264322	0.0314817	0.0324371	0.0286788	0.0194625	0.0235399	0.249217	0.0270416	0.222176	Hypermethylated	0.00693221	0.0233094	0.0302416	0.0129111	0.0406399	0.000592725	0.00110628	0.222176
chr12:110449837-110451337	ARPC3	0.182943	0.66260765	0.51999409	0.15110821875	0.24242950625	0.279416	0.31820414	0.185905525	0.137992	0.024413	0.0237039	0.0372431	0.0313935	0.022271	0.0206587	0.034385	0.0323335	0.0240981	0.0218647	0.0246016	0.0254219	0.0357075	0.0340688	0.0298197	0.030782	0.0257067	0.0227011	0.297845	0.027843	0.270002	Hypermethylated	0.00829606	0.0238025	0.0320985	0.0113584	0.0445426	4.26728e-07	2.33524e-06	0.270002
chr12:110501611-110503111	VPS29	0.193644	0.35435811	0.144120346666667	0.135917984615385	0.1739863475	0.21227	0.609451176666667	0.195494184615385	0.195489	0.121122	0.0943005	0.153683	0.135108	0.107699	0.152052	0.105177	0.16414	0.131435	0.129904	0.137572	0.163748	0.0842242	0.121351	0.152147	0.168593	0.118831	0.103674	0.246081	0.130265	0.115817	Hypermethylated	0.0416411	0.110482	0.152123	0.0480208	0.214585	0.000153195	0.000344566	0.115817
chr12:111765932-111767432	ALDH2	0.226814	0.639048973333333	0.7088725	0.446545421666667	0.02587733	0.317726	0.5870998575	0.306634166666667	0.286375	0.185848	0.18054	0.19821	0.225414	0.190762	0.223516	0.216662	0.205224	0.161918	0.185892	0.190767	0.19099	0.187909	0.184765	0.163161	0.231396	0.17568	0.188865	0.393888	0.193751	0.200137	Hypermethylated	0.0184346	0.185036	0.20347	0.157384	0.231122	0.000768964	0.00138633	0.200137
chr12:112409105-112410605	RPL6	0.294822	0.18544973	0.805423	0.227730196666667	0.290492475	0.274655	0.175021391666667	0.28496091	0.284237	0.140648	0.139244	0.141221	0.142244	0.141077	0.132485	0.14047	0.142035	0.152038	0.141487	0.145289	0.140989	0.143546	0.11916	0.14097	0.144171	0.139221	0.143192	0.313643	0.140527	0.173116	Hypermethylated	0.0024404	0.140515	0.142955	0.136854	0.146616	4.26728e-07	2.33524e-06	0.173116
chr12:113135261-113136761	RASAL1	0.0682069	0.4286335	0.6024495	0.265732271666667	0.0499197114285714	0.0960546	0.158596221428571	0.23559584	0.11006	0.0432132	0.0447206	0.0624595	0.0893125	0.0452733	0.0297523	0.0575336	0.0489794	0.0520809	0.0402322	0.0420159	0.123665	0.0517837	0.059686	0.0500252	0.0308262	0.0440099	0.0481965	0.223916	0.0535425	0.170374	Hypermethylated	0.0127581	0.0434124	0.0561705	0.0242753	0.0753076	0.000113083	0.000265965	0.170374
chr12:113421379-113422879	SDSL	0.265377	0.22931926	0.475604	0.27325634	0.02587733	0.237183	0.361006076666667	0.3326989	0.247776	0.400098	0.418195	0.371991	0.40112	0.389343	0.329551	0.425607	0.412371	0.433849	0.402968	0.389758	0.39956	0.42998	0.352796	0.403147	0.378161	0.379209	0.372775	0.272011	0.393915	-0.121905	Hypomethylated	0.0316424	0.378423	0.410065	0.330959	0.457528	0.00122983	0.00210266	0.121905
chr12:116277193-116278693	MED13L	0.335811	0.2387191	0.06125297	0.2341998	0.237016715	0.184201	0.1155877	0.27209465	0.337246	0.0560189	0.0488301	0.0685774	0.219592	0.056239	0.129168	0.0522527	0.0971053	0.0419827	0.0560434	0.0750328	0.224641	0.0260126	0.0464561	0.0541721	0.159917	0.0426711	0.053826	0.224014	0.0838078	0.140207	Hypermethylated	0.0419015	0.0496857	0.0915872	-0.0131665	0.154439	0.000153195	0.000344566	0.140207
chr12:119177930-119179430	HSPB8	0.509366	0.344652473333333	0.7551102	0.34662158	0.230644053333333	0.518203	0.320139078333333	0.30139208	0.380673	0.0932104	0.10752	0.0972761	0.0760096	0.19298	0.30661	0.0668765	0.0711933	0.0917115	0.124824	0.136908	0.0522206	0.10594	0.0432018	0.0649221	0.106351	0.155833	0.160889	0.411867	0.114138	0.297729	Hypermethylated	0.0614894	0.0723974	0.133887	-0.0198367	0.226121	1.70691e-06	6.5003e-06	0.297729
chr12:120709457-120710957	UNC119B	0.380429	NA	NA	0.441630021666667	0.7396356	0.355884	0.551610225	0.397295088888889	0.385866	0.337483	0.36103	0.336491	0.388092	0.312637	0.376656	0.310972	0.397401	0.306874	0.322902	0.295869	0.292594	0.272634	0.345441	0.351888	0.386816	0.292868	0.297976	0.464621	0.33259	0.132031	Hypermethylated	0.0585434	0.300201	0.358744	0.212386	0.446559	0.00102351	0.00177612	0.132031
chr12:120903858-120905358	SPPL3	0.115992	0.02015032	NA	0.053903708	0.25984532	0.17873	0.236871153333333	0.2080335	0.0875852	0.0224531	0.0238147	0.0264688	0.0263701	0.0189139	0.0176757	0.0251943	0.0239823	0.0242399	0.0226334	0.018694	0.0218763	0.0210756	0.0241923	0.0200351	0.0199111	0.025996	0.0164821	0.145139	0.0222227	0.122916	Hypermethylated	0.00428585	0.0199421	0.024228	0.0135134	0.0306568	0.000330288	0.000690376	0.122916
chr12:121669154-121670654	MORN3	0.934787	0.39327685	0.8230787	0.919264633333333	0.9339588	0.903344	0.8556708	0.814943033333333	0.96861	0.978186	0.97194	0.792059	0.71624	0.979151	0.98205	0.981639	0.887297	0.959905	0.985526	0.974166	0.984214	0.976754	0.940419	0.977665	0.978414	0.954556	0.978023	0.838548	0.944345	-0.105796	Hypomethylated	0.0230729	0.955894	0.978966	0.921284	1.01358	0.00236365	0.00373774	0.105796
chr12:121887789-121889289	PSMD9	0.163307	0.0888288733333333	0.478766385	0.134571978	0.110975371111111	0.100775	0.19077211	0.096797425	0.133593	0.0409237	0.0430494	0.0506283	0.0541279	0.0389488	0.0218862	0.0520921	0.0388562	0.0438217	0.0423888	0.0404523	0.0844633	0.0373148	0.0386277	0.0334625	0.0394568	0.0398859	0.0417509	0.166487	0.0434521	0.123035	Hypermethylated	0.00474929	0.0388794	0.0436286	0.0317554	0.0507526	4.26728e-07	2.33524e-06	0.123035
chr12:122702857-122704357	HCAR2	0.795682	0.45180205	NA	0.535146533333333	0.611136633333333	0.827836	0.444558743333333	0.689775866666667	0.615874	0.786617	0.871054	0.829401	0.803833	0.713629	0.866568	0.806061	0.875181	0.752083	0.758826	0.741526	0.693719	0.817863	0.823495	0.800555	0.744432	0.697148	0.759578	0.621476	0.785643	-0.164166	Hypomethylated	0.0757419	0.746345	0.822087	0.632732	0.9357	0.00512074	0.00745322	0.164166
chr12:122895624-122897124	VPS37B	0.322981	0.393150418888889	0.771867	0.564358967777778	0.526702986	0.383311	0.346881031428571	0.415399372727273	0.369162	0.122335	0.134185	0.0957414	0.380992	0.0779414	0.197685	0.114215	0.139969	0.081653	0.11426	0.094974	0.150323	0.0841331	0.0787707	0.0617132	0.27707	0.147111	0.0900828	0.454868	0.135731	0.319137	Hypermethylated	0.0597047	0.0856205	0.145325	-0.00393647	0.234882	2.9871e-06	1.0592e-05	0.319137
chr12:122965963-122967463	ABCB9	0.062547	0.230716385	NA	0.118996787	0.6916566	0.0510061	0.113255576666667	0.0651146888888889	0.105889	0.0465445	0.0767519	0.0624546	0.0679136	0.0552949	0.0366657	0.0658339	0.070574	0.0631143	0.0548761	0.0495404	0.0865319	0.0663475	0.0563969	0.0448071	0.0420745	0.0683342	0.0489008	0.179898	0.0590531	0.120845	Hypermethylated	0.0184614	0.0490607	0.067522	0.0213686	0.0952141	0.011103	0.0150715	0.120845
chr12:123150590-123152090	PITPNM2	0.509398	0.5335679	NA	0.922064925	NA	0.649131	0.5498675	0.58325756	0.555671	0.498323	0.379157	0.471924	0.475039	0.348239	0.481286	0.48552	0.500924	0.451658	0.43685	0.419681	0.478741	0.455169	0.449197	0.450779	0.535809	0.479595	0.42934	0.614708	0.457068	0.15764	Hypermethylated	0.0409264	0.439937	0.480864	0.378548	0.542253	1.66424e-05	4.73066e-05	0.15764
chr12:123457138-123458638	SNRNP35	0.159715	0.371011006666667	0.2470790775	0.160478441666667	0.2528976975	0.165493	0.1386070975	0.12533125	0.13209	0.0608366	0.0487208	0.0668266	0.0576128	0.0532459	0.0294458	0.0784024	0.0565626	0.0593327	0.0508084	0.0613416	0.0586974	0.0695594	0.0812315	0.0585084	0.0605776	0.0629376	0.0474738	0.194745	0.0590068	0.135738	Hypermethylated	0.00846355	0.0540751	0.0625386	0.0413797	0.0752339	4.26728e-07	2.33524e-06	0.135738
chr12:130871065-130872565	RAN	0.154292	0.1956069	0.2699253	NA	0.4418335	0.162469	0.188239853333333	0.15788105	0.248701	0.0167348	0.0127314	0.0155014	0.0436648	0.0134142	0.0258435	0.0133937	0.0529021	0.0177521	0.0141183	0.0153942	0.0179516	0.0176273	0.021029	0.014161	0.0118669	0.0135131	0.0155368	0.227369	0.0196187	0.20775	Hypermethylated	0.00423725	0.0136644	0.0179017	0.00730857	0.0242576	1.28018e-06	5.09873e-06	0.20775
chr12:131827392-131828892	MMP17	0.57411	NA	NA	0.9505134	0.9339588	0.0875183	0.345236815	0.46102175	0.308735	0.101511	0.169221	0.16757	0.132628	0.0751347	0.322948	0.0563039	0.11974	0.140781	0.10255	0.126472	0.10939	0.142139	0.0949673	0.107881	0.664075	0.110632	0.46329	0.523014	0.17818	0.344834	Hypermethylated	0.057329	0.103883	0.161212	0.0178895	0.247206	0.0170793	0.0220617	0.344834
chr12:132985366-132986866	ZNF26	0.073397	0.18685224	0.942141	0.0747620755555556	0.119176102307692	0.0947783	0.080698944	0.10831605	0.096997	0.0231627	0.0198078	0.0220431	0.0262494	0.0224638	0.0355439	0.0233512	0.0293287	0.024456	0.0227832	0.0228285	0.0274847	0.0211165	0.0243364	0.0223768	0.0210451	0.0238499	0.0169382	0.197458	0.0238425	0.173615	Hypermethylated	0.00229958	0.0221265	0.0244261	0.0186771	0.0278755	4.26728e-07	2.33524e-06	0.173615
chr12:133180494-133181994	ZNF268	0.116142	0.1713499625	0.7739481	0.19882179375	0.207493624	0.12907	0.199488395	0.16792705	0.1153	0.0455433	0.0645086	0.0467406	0.0940647	0.0466974	0.0294166	0.124035	0.0530517	0.0470738	0.061068	0.0623512	0.144124	0.146661	0.121064	0.0542074	0.394237	0.0519767	0.0550029	0.23106	0.0912124	0.139848	Hypermethylated	0.0660145	0.0482995	0.114314	-0.0507223	0.213336	0.000601687	0.00110628	0.139848
chr12:14938037-14939537	ERP27	0.722783	0.9484983	0.748055933333333	0.82488795	0.759447375	0.769305	0.774231525	0.829203175	0.746412	0.380901	0.729797	0.315274	0.385557	0.538015	0.667376	0.50891	0.453137	0.285767	0.494544	0.306923	0.222069	0.374823	0.261731	0.428309	0.224324	0.44448	0.456644	0.791425	0.415477	0.375948	Hypermethylated	0.176058	0.309011	0.485069	0.0449228	0.749157	8.53456e-07	4.26728e-06	0.375948
chr12:2003957-2005457	DCP1B	0.177026	0.236907868888889	0.8029312	0.215545187	0.11673527625	0.169942	0.291537453333333	0.2527977625	0.175006	0.110289	0.113509	0.113515	0.110998	0.110939	0.0991309	0.12125	0.11288	0.110432	0.111219	0.109237	0.115666	0.111306	0.128524	0.110302	0.127989	0.114108	0.109903	0.270937	0.1134	0.157537	Hypermethylated	0.00362523	0.110335	0.11396	0.104897	0.119398	2.9871e-06	1.0592e-05	0.157537
chr12:22045217-22046717	CMAS	0.304132	0.388199893333333	0.7104536925	0.556356902	0.5470243575	0.303232	0.586088406	0.3112837625	0.556749	0.189367	0.17728	0.177584	0.188033	0.175925	0.166474	0.191839	0.183249	0.175399	0.174398	0.182388	0.223939	0.219177	0.196572	0.214009	0.16511	0.181523	0.181385	0.473724	0.18687	0.286855	Hypermethylated	0.0149569	0.176264	0.191221	0.153829	0.213656	4.26728e-07	2.33524e-06	0.286855
chr12:25051705-25053205	IRAG2	0.135822	0.392770766666667	0.136777993333333	0.285428566666667	0.1978331	0.349057	0.18102729	0.112460466666667	0.0238355	0.3438	0.257847	0.370734	0.364761	0.424013	0.46161	0.387777	0.179247	0.498543	0.381765	0.431875	0.481208	0.405494	0.356487	0.26799	0.228627	0.345405	0.383351	0.201668	0.36503	-0.163362	Hypomethylated	0.0751814	0.344202	0.419383	0.231429	0.532155	0.00236365	0.00373774	0.163362
chr12:26194572-26196072	SSPN	0.252399	0.250703932	0.942141	0.25130735	0.2528976975	0.245971	0.248140145714286	0.162505362727273	0.2119	0.193286	0.147394	0.197289	0.200044	0.171538	0.291263	0.180539	0.19865	0.194959	0.181261	0.211136	0.193621	0.209961	0.177815	0.200739	0.254072	0.113313	0.17909	0.313107	0.194221	0.118887	Hypermethylated	0.0211131	0.179452	0.200565	0.147783	0.232235	0.00747116	0.0104898	0.118887
chr12:27243285-27244785	STK38L	0.259813	0.394905703333333	0.183080196	0.207390467692308	0.9339588	0.258129	0.248594685555556	0.224910638461538	0.213397	0.167108	0.150923	0.162376	0.224204	0.133965	0.165976	0.148068	0.155153	0.149917	0.1681	0.164783	0.154567	0.162246	0.13348	0.178789	0.140041	0.149848	0.138698	0.324909	0.158236	0.166673	Hypermethylated	0.0171647	0.148513	0.165677	0.122766	0.191424	2.9871e-06	1.0592e-05	0.166673
chr12:3076378-3077878	TSPAN9	0.257188	0.9484983	NA	0.438993905	NA	0.209912	0.8243216	0.254783025	0.217928	0.0309154	0.02517	0.0226348	0.0292361	0.0350372	0.152039	0.0237307	0.0226421	0.0800362	0.0309992	0.0216842	0.028477	0.0328591	0.0714551	0.0243014	0.0640725	0.0192331	0.0269839	0.450232	0.0411948	0.409037	Hypermethylated	0.0106192	0.0238734	0.0344926	0.00794452	0.0504215	4.1606e-06	1.38355e-05	0.409037
chr12:31791798-31793298	H3-5	0.891084	0.87315155	0.942141	0.8608703	0.804827	0.862134	0.886564233333333	0.94436144	0.921565	0.66281	0.610441	0.629936	0.688341	0.725874	0.449434	0.75022	0.745104	0.642021	0.58198	0.656447	0.584757	0.662254	0.67964	0.710592	0.624662	0.630153	0.573885	0.887411	0.644919	0.242491	Hypermethylated	0.0721688	0.613997	0.686165	0.505744	0.794419	4.26728e-07	2.33524e-06	0.242491
chr12:32105846-32107346	BICD1	0.146417	0.221544013333333	0.01539177	0.1749321325	0.117811125	0.141821	0.1896013225	0.1048435	0.147025	0.0319431	0.0317604	0.028863	0.039752	0.0248922	0.059091	0.0325003	0.0328133	0.0318658	0.0277901	0.0255759	0.0459769	0.0282007	0.041658	0.0266518	0.0292969	0.0332024	0.0259732	0.139932	0.0332115	0.10672	Hypermethylated	0.00521239	0.0278927	0.0331051	0.0200741	0.0409237	0.000601687	0.00110628	0.10672
chr12:32896277-32897777	PKP2	0.0389073	0.02015032	NA	0.02122071	0.052745525	0.0228196	0.02013983	0.0666506166666667	0.0238355	0.183534	0.172542	0.204946	0.194713	0.179173	0.0957248	0.228095	0.229605	0.176736	0.202569	0.18445	0.211541	0.232125	0.221449	0.243221	0.185702	0.186171	0.177908	0.0333087	0.195011	-0.161703	Hypomethylated	0.0387083	0.180263	0.218972	0.122201	0.277034	1.28018e-06	5.09873e-06	0.161703
chr12:40105581-40107081	SLC2A13	0.177862	0.2387191	0.5094671	0.52169385	0.02587733	0.202404	0.134923086666667	0.230336875	0.284707	0.176118	0.205544	0.137745	0.183266	0.213712	0.124807	0.196015	0.199594	0.116	0.170547	0.150879	0.114311	0.16962	0.142231	0.133311	0.10582	0.164786	0.139558	0.258443	0.157992	0.100451	Hypermethylated	0.0470594	0.134419	0.181479	0.0638301	0.252068	0.0267524	0.0332017	0.100451
chr12:47724990-47726490	ENDOU	0.728995	0.02015032	NA	0.6371791025	0.601898566	0.690142	0.5768029825	0.62971316	0.758262	0.686712	0.720678	0.765543	0.770106	0.668847	0.721203	0.744584	0.701439	0.699968	0.689035	0.713986	0.663903	0.723447	0.719863	0.722789	0.720853	0.708882	0.69556	0.580393	0.713189	-0.132796	Hypomethylated	0.0257303	0.696662	0.722392	0.658066	0.760988	0.0407367	0.0482729	0.132796
chr12:48157015-48158515	ASB8	0.215618	0.56436633	0.364042654285714	0.247663599166667	0.215232776923077	0.22803	0.319288481666667	0.207886758333333	0.220121	0.179064	0.163753	0.17816	0.175669	0.177406	0.150812	0.180897	0.188179	0.182425	0.170166	0.175388	0.191703	0.169989	0.170447	0.167562	0.176112	0.172837	0.167535	0.286917	0.174339	0.112578	Hypermethylated	0.00880489	0.170033	0.178838	0.156826	0.192046	4.26728e-07	2.33524e-06	0.112578
chr12:48569546-48571046	LALBA	0.713808	0.7427592	0.2699253	0.429077433333333	0.4854287	0.776233	0.776086533333333	0.7190086	0.590458	0.948933	0.944103	0.815856	0.758309	0.90549	0.957633	0.839272	0.771087	0.960302	0.961701	0.955362	0.920093	0.971054	0.92459	0.582263	0.786342	0.959804	0.942637	0.611421	0.883602	-0.272181	Hypomethylated	0.135355	0.82171	0.957065	0.618678	1.1601	5.88885e-05	0.00014571	0.272181
chr12:48726434-48727934	TEX49	0.411489	0.4803159	0.6024495	0.68083245	0.5130509	0.460708	0.5373965	0.51854895	0.605025	0.213749	0.461884	0.255904	0.289775	0.294831	0.313449	0.460669	0.333116	0.279055	0.399575	0.336731	0.170321	0.306974	0.350701	0.271672	0.120787	0.30954	0.227505	0.534424	0.299791	0.234633	Hypermethylated	0.0759814	0.259846	0.335827	0.145874	0.449799	2.9871e-06	1.0592e-05	0.234633
chr12:51025884-51027384	SLC11A2	0.118949	0.3268491	NA	0.084255288	0.02587733	0.0710345	0.3644896	0.0886023857142857	0.141476	0.0324189	0.0275225	0.0450508	0.0435346	0.0282479	0.040771	0.0411036	0.029449	0.0266074	0.0284469	0.0255132	0.0381011	0.0215798	0.0279032	0.0313309	0.026656	0.0266912	0.0233512	0.152692	0.0313489	0.121343	Hypermethylated	0.0100158	0.0266648	0.0366806	0.0116411	0.0517042	0.000779632	0.00139113	0.121343
chr12:52291034-52292534	KRT81	0.855891	0.4286335	0.4015775	0.6450211	0.8230737	0.493218	0.5247291	0.71409755	0.791972	0.837514	0.760881	0.848066	0.837727	0.849946	0.834841	0.883581	0.893959	0.90625	0.718893	0.76949	0.749325	0.835401	0.815133	0.83078	0.924074	0.735297	0.798041	0.630913	0.823844	-0.192932	Hypomethylated	0.0728484	0.776628	0.849476	0.667355	0.958748	0.00354355	0.00534223	0.192932
chr12:52320898-52322398	KRT83	0.606026	0.9484983	NA	0.60624996	0.02587733	0.576117	0.02013983	0.680849175	0.615196	0.684751	0.692443	0.583346	0.731252	0.722577	0.700265	0.768957	0.690905	0.660299	0.7043	0.609222	0.759291	0.621899	0.763388	0.699034	0.573642	0.649511	0.701945	0.509869	0.684279	-0.17441	Hypomethylated	0.0657997	0.652208	0.718007	0.553508	0.816707	0.0259045	0.0324098	0.17441
chr12:52366981-52368481	KRT85	0.58013	0.453677066666667	0.381637096666667	0.584383	0.2103772	0.488479	0.493653175	0.56699754	0.544641	0.578241	0.728779	0.644906	0.616939	0.62656	0.685178	0.798052	0.637316	0.635455	0.687495	0.624537	0.679569	0.644956	0.65727	0.599227	0.670043	0.613329	0.650534	0.478219	0.654355	-0.176135	Hypomethylated	0.0521449	0.625043	0.677188	0.546825	0.755405	1.70691e-06	6.5003e-06	0.176135
chr12:53206751-53208251	ITGB7	0.256294	0.06578591	0.2699253	0.407305533333333	0.328571153333333	0.261513	0.2378075	0.201839533333333	0.29823	0.146311	0.173235	0.122268	0.151466	0.140741	0.0603138	0.108726	0.196448	0.191241	0.0727556	0.116402	0.133095	0.258248	0.152553	0.11893	0.0334049	0.212902	0.139461	0.258586	0.140472	0.118113	Hypermethylated	0.0510307	0.117034	0.168065	0.0404878	0.244611	0.000976354	0.00171355	0.118113
chr12:54188485-54189985	SMUG1	0.159604	0.299879782857143	0.09106519	0.254220364285714	0.132790816666667	0.160153	0.180876364285714	0.160014815	0.160833	0.0276933	0.0250522	0.0379156	0.0283391	0.0230695	0.0208604	0.0322349	0.0241537	0.029217	0.0342559	0.0300707	0.0245028	0.038996	0.0511635	0.0362867	0.0276928	0.0327824	0.0369394	0.177715	0.0311792	0.146536	Hypermethylated	0.0100667	0.0257123	0.035779	0.0106123	0.0508791	4.26728e-07	2.33524e-06	0.146536
chr12:55469638-55471138	OR6C70	0.897817	0.68754765	0.5410896	0.92174255	0.6611803	0.832148	0.8848945	0.76295235	0.847411	0.933309	0.90883	0.897797	0.92963	0.901499	0.910515	0.903726	0.841959	0.786373	0.843942	0.908673	0.93608	0.798018	0.912269	0.916905	0.929089	0.957807	0.920856	0.781865	0.896516	-0.114651	Hypomethylated	0.0283083	0.898723	0.927031	0.85626	0.969493	0.00519755	0.00749439	0.114651
chr12:55930161-55931661	DGKA	0.0667889	0.204907946666667	NA	0.098751105	0.1497942475	0.140055	0.09269572	0.067347225	0.102732	0.185915	0.243669	0.203648	0.308728	0.22105	0.25856	0.256224	0.227505	0.306465	0.229758	0.21877	0.228569	0.269557	0.237792	0.24773	0.204914	0.201549	0.16994	0.115384	0.234463	-0.119079	Hypomethylated	0.0457228	0.208378	0.2541	0.139793	0.322685	1.53622e-05	4.3847e-05	0.119079
chr12:56487661-56489161	GLS2	0.255422	NA	0.7877673	0.328994348571429	0.631264976666667	0.299574	0.484784515	0.2303772125	0.193692	0.183434	0.157102	0.224024	0.19771	0.220651	0.134884	0.200385	0.200756	0.245283	0.182705	0.223132	0.218096	0.175554	0.257367	0.263825	0.312583	0.16878	0.176436	0.401485	0.207928	0.193556	Hypermethylated	0.0457978	0.178003	0.223801	0.109307	0.292498	0.00213023	0.00342314	0.193556
chr12:56629826-56631326	BAZ2A	0.293347	0.329599646666667	0.478766385	0.27325634	0.9339588	0.256685	0.9494292	0.242905825	0.260029	0.024642	0.0179532	0.0516878	0.0281966	0.0174986	0.0191054	0.0212924	0.017839	0.0200302	0.0213375	0.0136616	0.0710868	0.0217252	0.0196919	0.0259912	0.0253668	0.0219339	0.0146269	0.446442	0.0252037	0.421238	Hypermethylated	0.00694434	0.0182412	0.0251856	0.00782473	0.0356021	4.26728e-07	2.33524e-06	0.421238
chr12:56751823-56753323	PRIM1	0.204083	0.17653636	NA	0.24168514	0.1955928975	0.141679	0.1408019725	0.201834954545455	0.180462	0.0392282	0.0347045	0.0474277	0.0407652	0.0372106	0.0290417	0.0454671	0.0442912	0.0422083	0.0299697	0.050721	0.0511957	0.0421841	0.0497774	0.0432946	0.0359209	0.0371721	0.0312659	0.185334	0.0406581	0.144676	Hypermethylated	0.00893941	0.0362337	0.0451732	0.0228246	0.0585823	1.28018e-06	5.09873e-06	0.144676
chr12:64403391-64404891	XPOT	0.145027	0.5657151	0.7551102	0.7591915	0.127478186666667	0.256685	0.206264615	0.4479599	0.204327	0.0822488	0.0393952	0.114773	0.0939061	0.079301	0.0322001	0.129405	0.0884108	0.129707	0.0603659	0.105267	0.138587	0.105108	0.0959689	0.0972336	0.0665875	0.0778927	0.10089	0.385307	0.0909581	0.294348	Hypermethylated	0.0269823	0.0782447	0.105227	0.0377713	0.1457	2.9871e-06	1.0592e-05	0.294348
chr12:6646932-6648432	ACRBP	0.282193	0.9484983	NA	0.7450815	NA	0.38787	0.155117418	0.170049166666667	0.254458	0.0854803	0.106365	0.358865	0.127534	0.115204	0.316493	0.0630303	0.177778	0.0662494	0.227653	0.0673164	0.0792748	0.0526206	0.112647	0.0477681	0.0717914	0.0802257	0.0860695	0.420467	0.124576	0.295891	Hypermethylated	0.0560163	0.0684351	0.124451	-0.0155892	0.208476	0.00102351	0.00177612	0.295891
chr12:69737859-69739359	RAB3IP	0.130602	0.290647436666667	0.440675825	0.278571906666667	0.56887715	0.27649	0.422230715	0.24648328	0.152981	0.0383796	0.050563	0.0366646	0.0488305	0.0438446	0.0420013	0.059601	0.0425154	0.0432791	0.0325673	0.0371026	0.0765424	0.0562465	0.0460074	0.041038	0.0280622	0.0379034	0.0439044	0.311951	0.0447252	0.267226	Hypermethylated	0.0101023	0.0380225	0.0481247	0.0228691	0.0632781	4.26728e-07	2.33524e-06	0.267226
chr12:7108714-7110214	C1RL	0.143919	0.6885659	0.01539177	0.105701863636364	0.177224241666667	0.150485	0.205997704	0.16579881	0.147027	0.06229	0.068147	0.0994077	0.0635675	0.0707666	0.0694198	0.0992801	0.110702	0.0661732	0.0659641	0.0675176	0.115173	0.0664175	0.0972665	0.0589784	0.0954187	0.0431029	0.0571882	0.200012	0.0764878	0.123525	Hypermethylated	0.0326378	0.0641667	0.0968045	0.0152099	0.145761	0.000976354	0.00171355	0.123525
chr12:75329824-75331324	CAPS2	0.106189	0.0958197457142857	0.5264229	0.122977688	0.116685477	0.106527	0.02013983	0.0878204357142857	0.119628	0.0278555	0.0221216	0.0445507	0.0227286	0.0238958	0.0213134	0.0305095	0.026632	0.0263067	0.0361176	0.0290435	0.0285984	0.0247207	0.0270172	0.0254581	0.0250583	0.0318187	0.0269262	0.14469	0.0278151	0.116875	Hypermethylated	0.00412717	0.0248051	0.0289322	0.0186143	0.035123	0.000601687	0.00110628	0.116875
chr12:7935687-7937187	SLC2A3	0.137152	0.06666224	0.056650175	0.1777270775	0.02587733	0.0228196	0.1522524725	0.071311936	0.147248	0.228158	0.180496	0.233013	0.261154	0.24628	0.175223	0.37665	0.198971	0.219881	0.16145	0.267114	0.271923	0.207226	0.271672	0.270869	0.321495	0.22666	0.20025	0.0953	0.239916	-0.144616	Hypomethylated	0.0679363	0.201994	0.26993	0.10009	0.371835	1.70691e-06	6.5003e-06	0.144616
chr12:93676374-93677874	CRADD	0.165958	0.190086846666667	0.32430818	0.192796021428571	0.113634497142857	0.141538	0.13277042	0.19743750375	0.127128	0.0418967	0.0336307	0.0482774	0.0417068	0.0408625	0.0265323	0.0474074	0.042578	0.0396062	0.0398497	0.0483348	0.0380093	0.0520664	0.0519122	0.0462301	0.0332562	0.0302391	0.0387283	0.176184	0.0411736	0.135011	Hypermethylated	0.00892401	0.0381891	0.0471131	0.024803	0.0604991	4.26728e-07	2.33524e-06	0.135011
chr12:9931870-9933370	CLEC2A	0.738226	0.65742444	0.552370023333333	0.36689747	0.478452176666667	0.611988	0.609504133333333	0.849449833333333	0.554716	0.732627	0.948873	0.801172	0.837527	0.811182	0.94196	0.844554	0.863738	0.956789	0.930872	0.745915	0.419252	0.833245	0.950483	0.936699	0.719199	0.865504	0.806653	0.602114	0.830347	-0.228233	Hypomethylated	0.1327	0.802543	0.935242	0.603493	1.13429	0.000768964	0.00138633	0.228233
chr13:102773286-102774786	TEX30	0.244844	0.226449871111111	0.942141	0.419511505	0.358766965	0.231135	0.231313467777778	0.147086912	0.203787	0.137864	0.126046	0.174857	0.136754	0.15127	0.183697	0.135649	0.154301	0.148119	0.13413	0.149598	0.158882	0.130282	0.159714	0.149201	0.207302	0.131946	0.132239	0.333893	0.150103	0.18379	Hypermethylated	0.023227	0.13451	0.157737	0.0996692	0.192577	8.19318e-05	0.000196693	0.18379
chr13:113296238-113297738	LAMP1	0.174246	NA	0.308920635	0.1871883325	0.328571153333333	0.17873	0.221027025	0.2107716	0.19631	0.0396814	0.034992	0.0427069	0.0434191	0.0458402	0.030511	0.0523747	0.0486395	0.0474497	0.055766	0.0450752	0.0907968	0.0423629	0.0527912	0.0375242	0.0394551	0.0492934	0.0417298	0.225721	0.0466894	0.179031	Hypermethylated	0.00893635	0.0401935	0.0491299	0.026789	0.0625344	1.28018e-06	5.09873e-06	0.179031
chr13:114233896-114235396	CDC16	0.184492	0.91111475	0.189418798888889	0.216793497	0.164879074	0.175455	0.184702365	0.225810358333333	0.21455	0.0232211	0.0245945	0.0273089	0.428542	0.0235918	0.0168993	0.0216213	0.0239614	0.0164833	0.0229821	0.0191522	0.0317195	0.022524	0.01525	0.0183209	0.0186831	0.0273947	0.0221721	0.274135	0.0446901	0.229445	Hypermethylated	0.00563585	0.0188004	0.0244363	0.0103466	0.03289	2.85908e-05	7.68688e-05	0.229445
chr13:23896506-23898006	C1QTNF9B	0.447229	0.4855463	0.185790766666667	0.783795725	0.451363633333333	0.568037	0.492700975	0.577138125	0.65821	0.794973	0.860341	0.809858	0.761238	0.83444	0.832583	0.692367	0.834501	0.908599	0.825627	0.790273	0.807823	0.729471	0.729402	0.833061	0.872786	0.884221	0.766939	0.516646	0.809361	-0.292716	Hypomethylated	0.0617133	0.772772	0.834486	0.680202	0.927055	8.10783e-06	2.46606e-05	0.292716
chr13:27269829-27271329	RASL11A	0.170628	0.02015032	0.01539177	0.1057184075	0.268454138	0.189422	0.02013983	0.0210354	0.0582804	0.207226	0.225949	0.232022	0.242661	0.182292	0.179171	0.257127	0.194656	0.23601	0.211882	0.221466	0.260368	0.183169	0.197553	0.215592	0.226381	0.207577	0.224699	0.0965801	0.216989	-0.120409	Hypomethylated	0.0306402	0.199971	0.230612	0.154011	0.276572	0.00122983	0.00210266	0.120409
chr13:31198974-31200474	B3GLCT	0.215998	0.26923842	0.4939972	0.485867055	0.268454138	0.479591	0.4908828	0.2061206125	0.257237	0.227397	0.223239	0.240681	0.27102	0.193243	0.235407	0.226678	0.317074	0.242117	0.192533	0.233004	0.240945	0.205278	0.268123	0.182707	0.233936	0.186628	0.183649	0.351932	0.227981	0.123951	Hypermethylated	0.0446271	0.196252	0.240879	0.129311	0.30782	0.00889259	0.012336	0.123951
chr13:48532580-48534080	RCBTB2	0.239008	0.74470155	0.5820853	0.448786605	0.328571153333333	0.471049	0.23174015	0.33276036	0.371421	0.187959	0.170127	0.184611	0.186261	0.190489	0.154201	0.18282	0.180744	0.202499	0.170803	0.175384	0.217155	0.191264	0.20333	0.157387	0.176667	0.0742128	0.162553	0.41668	0.176026	0.240654	Hypermethylated	0.0195608	0.170296	0.189856	0.140954	0.219198	4.26728e-07	2.33524e-06	0.240654
chr13:52159097-52160597	NEK3	0.225032	0.262390018333333	0.41002328	0.221324255714286	0.0398797146666667	0.321107	0.118725426923077	0.476360478	0.213753	0.0232285	0.0246519	0.0275285	0.0272381	0.0222022	0.0234755	0.0309039	0.0275583	0.0185582	0.0264567	0.0253472	0.0451501	0.0218668	0.0267796	0.0332039	0.0416466	0.0262568	0.0213309	0.254288	0.0274102	0.226878	Hypermethylated	0.00426062	0.0232903	0.0275509	0.0168993	0.0339418	1.70691e-06	6.5003e-06	0.226878
chr14:100064421-100065921	EVL	0.67992	0.7556613	0.52692305	0.7681754	0.9339588	0.718158	0.75975875	0.379144425	0.73002	0.873408	0.569422	0.85204	0.871622	0.872512	0.753329	0.901066	0.892708	0.891548	0.788959	0.832314	0.842436	0.873624	0.839062	0.834418	0.622757	0.834267	0.860273	0.694635	0.822543	-0.127907	Hypomethylated	0.0403819	0.832802	0.873184	0.772229	0.933757	0.0124344	0.0166031	0.127907
chr14:100586917-100588417	BEGAIN	0.390278	0.5335679	NA	0.6451942	NA		NA	0.533679	0.242931	0.27123	0.184195	0.292445	0.179796	0.300897	0.226399	0.306119	0.300107	0.263369	0.230815	0.291378	0.327712	0.174697	0.284038	0.303015	0.319088	0.272058	0.251007	0.46913	0.265465	0.203665	Hypermethylated	0.0648364	0.235863	0.300699	0.138608	0.397954	0.015097	0.0197971	0.203665
chr14:102318745-102320245	ZNF839	0.156329	0.02015032	NA	0.02122071	0.02587733	0.146669	0.0334447	0.157546004285714	0.0238355	0.216381	0.206807	0.220364	0.228181	0.262205	0.179675	0.228203	0.286808	0.239191	0.21136	0.202333	0.241863	0.2717	0.211565	0.245519	0.206902	0.213869	0.231469	0.0731341	0.228022	-0.154888	Hypomethylated	0.0297836	0.211412	0.241195	0.166736	0.285871	1.28018e-06	5.09873e-06	0.154888
chr14:103921029-103922529	ATP5MJ	0.182008	0.48432431	0.475604	0.1945614325	0.328571153333333	0.153591	0.329902953333333	0.17686715	0.131369	0.164923	0.170889	0.174446	0.184836	0.180999	0.161457	0.169719	0.192134	0.152971	0.158209	0.163214	0.111336	0.153721	0.130157	0.172456	0.166191	0.15944	0.142793	0.272978	0.161661	0.111317	Hypermethylated	0.0172218	0.154843	0.172065	0.12901	0.197897	0.0170939	0.0220617	0.111317
chr14:104752146-104753646	SIVA1	0.152336	0.02015032	NA	0.02122071	0.02587733	0.0228196	NA	0.218215685714286	0.0238355	0.199415	0.104787	0.210832	0.177163	0.215278	0.178548	0.12012	0.200944	0.230467	0.186099	0.212487	0.226281	0.206874	0.218071	0.226519	0.227257	0.171804	0.182087	0.0692078	0.194169	-0.124961	Hypomethylated	0.0379401	0.179433	0.217373	0.122523	0.274283	0.00302892	0.00469364	0.124961
chr14:104923878-104925378	PLD4	0.794378	0.9484983	0.331851235	0.712929266666667	NA	0.659722	0.5244399	0.691325475	0.84133	0.829127	0.669658	0.818148	0.848937	0.895256	0.727831	0.888739	0.901462	0.871557	0.843162	0.827879	0.885057	0.883157	0.862082	0.87612	0.738494	0.790931	0.85368	0.688059	0.83396	-0.145901	Hypomethylated	0.0608168	0.820581	0.881397	0.729356	0.972623	0.0220755	0.0280484	0.145901
chr14:104984787-104986287	CLBA1	0.492524	NA	NA	0.9505134	NA	0.369645	0.224770515	0.28448655	0.486265	0.618172	0.6176	0.602843	0.614378	0.608975	0.613721	0.590181	0.620499	0.613327	0.60817	0.618205	0.579381	0.616418	0.614892	0.607063	0.604878	0.612448	0.616983	0.468034	0.609896	-0.141862	Hypomethylated	0.00950187	0.60734	0.616842	0.593087	0.631095	0.0147998	0.0194257	0.141862
chr14:105247532-105249032	BTBD6	0.339996	NA	NA	0.8178023	NA	0.274182	0.484784515	0.6443624	0.340199	0.132219	0.16332	0.172213	0.20184	0.179594	0.175157	0.189997	0.194549	0.164593	0.163601	0.162727	0.126824	0.156125	0.195024	0.115832	0.166539	0.147418	0.165087	0.483555	0.165148	0.318407	Hypermethylated	0.0207096	0.157775	0.178485	0.126711	0.209549	1.48593e-05	4.27627e-05	0.318407
chr14:20641191-20642691	OR6S1	0.844036	0.6885659	0.188627	0.7454388	NA	0.917287	0.85513175	0.84954765	0.872588	0.94706	0.949235	0.941093	0.956761	0.810122	0.936393	0.944784	0.908776	0.927021	0.884258	0.948941	0.893066	0.939956	0.903441	0.951703	0.777787	0.940471	0.949273	0.745153	0.91723	-0.172077	Hypomethylated	0.043696	0.904775	0.948471	0.839231	1.01401	0.000592725	0.00110628	0.172077
chr14:20744886-20746386	EDDM3A	0.727388	0.6745052	0.1556439	0.77714775	0.6584656	0.649696	0.71373965	0.630525475	0.951261	0.831214	0.76478	0.84068	0.827224	0.770745	0.773411	0.837326	0.817147	0.730527	0.835405	0.78468	0.628019	0.822005	0.826509	0.803434	0.690874	0.8485	0.769462	0.659819	0.788997	-0.129178	Hypomethylated	0.0604339	0.769783	0.830217	0.679132	0.920868	0.0124344	0.0166031	0.129178
chr14:20780267-20781767	RNASE6	0.649503	0.48432431	0.2699253	0.485867055	0.6100393	0.540422	0.541355	0.55709945	0.475518	0.163012	0.197625	0.0837935	0.141149	0.168698	0.253345	0.221572	0.148416	0.158455	0.130441	0.133928	0.200422	0.225811	0.14362	0.136049	0.0755139	0.172595	0.144592	0.512673	0.161058	0.351615	Hypermethylated	0.0540435	0.137324	0.191368	0.0562591	0.272433	4.26728e-07	2.33524e-06	0.351615
chr14:22828886-22830386	MRPL52	0.149085	0.262787985714286	0.37136776	0.256697107142857	0.69013925	0.193907	0.449872076666667	0.133567538461538	0.207721	0.0952906	0.0991866	0.10144	0.103758	0.104939	0.0990182	0.0934932	0.107527	0.109783	0.100754	0.102827	0.112357	0.084038	0.101255	0.0826446	0.10709	0.074536	0.0983534	0.301683	0.0987941	0.202889	Hypermethylated	0.00858788	0.0960563	0.104644	0.0831745	0.117526	4.26728e-07	2.33524e-06	0.202889
chr14:23009643-23011143	C14orf93	0.0708273	0.02015032	0.01539177	0.054644295	0.0748387225	0.0531894	0.0489467725	0.0553198	0.089515	0.0862678	0.154738	0.17249	0.199499	0.149324	0.189524	0.18887	0.15171	0.25297	0.182959	0.168625	0.247074	0.13398	0.209164	0.142058	0.079204	0.10554	0.161831	0.053647	0.165324	-0.111677	Hypomethylated	0.0454864	0.143874	0.189361	0.0756446	0.25759	1.70691e-06	6.5003e-06	0.111677
chr14:23183160-23184660	SLC7A8	0.199905	0.191289513333333	NA	0.149174706	0.281943165	0.251061	0.125829944	0.30435025	0.247254	0.0528138	0.0365304	0.0452987	0.0379854	0.0571613	0.0330359	0.0675968	0.051123	0.0611709	0.0394418	0.0535298	0.0826481	0.107654	0.0974993	0.0606034	0.0380208	0.0541226	0.0572733	0.218851	0.0574172	0.161434	Hypermethylated	0.020123	0.0409061	0.061029	0.0107216	0.0912135	1.28018e-06	5.09873e-06	0.161434
chr14:23551265-23552765	ZFHX2	0.156329	0.9484983	NA	0.33098494	NA	0.209912	0.484784515	0.141756957142857	0.207359	0.141626	0.141642	0.141524	0.14096	0.141724	0.128078	0.142407	0.141268	0.139422	0.138753	0.138086	0.142331	0.149053	0.142176	0.143722	0.136991	0.141212	0.141069	0.354232	0.140669	0.213563	Hypermethylated	0.00225638	0.139806	0.142063	0.136422	0.145447	7.90514e-05	0.000192437	0.213563
chr14:24070561-24072061	CPNE6	0.627851	0.55817665	NA	0.7305112	0.3306799	0.605127	0.45652535	0.449692475	0.618654	0.713414	0.597724	0.794216	0.744876	0.639759	0.703904	0.656514	0.615077	0.66543	0.720698	0.652301	0.683363	0.554217	0.706869	0.708255	0.664857	0.668449	0.641193	0.547152	0.673951	-0.126799	Hypomethylated	0.0639379	0.64397	0.707908	0.548063	0.803815	0.0076299	0.0106589	0.126799
chr14:24188316-24189816	IPO4	0.144457	0.391489512	NA	0.2535438825	0.333027415	0.136534	0.9494292	0.154856378571429	0.168388	0.147618	0.142647	0.150496	0.14755	0.145598	0.141113	0.148209	0.143893	0.147383	0.144442	0.149877	0.145609	0.148546	0.149405	0.145528	0.14607	0.14532	0.147555	0.316466	0.146492	0.169973	Hypermethylated	0.00268927	0.145372	0.148061	0.141338	0.152095	0.0259045	0.0324098	0.169973
chr14:24204695-24206195	TSSK4	0.864981	0.9484983	0.6024495	0.8251754	0.78706815	0.781717	0.8563974	0.9386542	0.87073	0.96179	0.967958	0.953798	0.962982	0.966582	0.957999	0.930564	0.962083	0.894269	0.954605	0.958184	0.949465	0.900558	0.939647	0.952375	0.946823	0.959332	0.948239	0.83063	0.948181	-0.117551	Hypomethylated	0.0139987	0.947177	0.961175	0.926179	0.982173	4.13926e-05	0.000107543	0.117551
chr14:24212988-24214488	CHMP4A	0.317322	0.716411305	NA	0.391469504285714	0.9339588	0.351815	0.513580372	0.331360651111111	0.332735	0.15678	0.154365	0.195015	0.170981	0.158858	0.159039	0.150984	0.164732	0.132349	0.176435	0.156844	0.148855	0.159704	0.173525	0.171878	0.200573	0.152836	0.146907	0.486082	0.162814	0.323267	Hypermethylated	0.0184354	0.153218	0.171654	0.125565	0.199307	1.28018e-06	5.09873e-06	0.323267
chr14:24271097-24272597	RABGGTA	0.221575	0.29504521	0.7551102	0.258854826	0.02587733	0.225083	0.9494292	0.199419322222222	0.234933	0.185658	0.211261	0.188591	0.200281	0.196071	0.199426	0.198349	0.200723	0.190975	0.195688	0.187283	0.175051	0.207747	0.212642	0.209436	0.205482	0.203169	0.198707	0.351703	0.198141	0.153562	Hypermethylated	0.0127507	0.192153	0.204904	0.173027	0.22403	0.00430227	0.00634163	0.153562
chr14:24609185-24610685	GZMH	0.784134	0.4780467	0.942141	0.74427405	0.9339588	0.494527	0.9494292	0.7452339	0.893946	0.942427	0.912125	0.957103	0.963258	0.967153	0.936588	0.903089	0.957879	0.956092	0.95584	0.961745	0.92382	0.963076	0.941217	0.958802	0.300224	0.942485	0.955472	0.773966	0.911022	-0.137056	Hypomethylated	0.0208259	0.937745	0.958571	0.906506	0.98981	0.00236365	0.00373774	0.137056
chr14:45083115-45084615	PRPF39	0.151355	0.30901163	0.142658535	0.0861286825	0.02587733	0.182891	0.13799139	0.15784766625	0.163168	0.0441034	0.0361603	0.0415712	0.0308371	0.038532	0.017934	0.0545171	0.0236377	0.043777	0.0374748	0.0481598	0.0466231	0.0400964	0.0566401	0.0433733	0.0385164	0.0364756	0.0434113	0.15077	0.0401023	0.110668	Hypermethylated	0.00729636	0.0367254	0.0440218	0.0257809	0.0549663	0.000358452	0.000732717	0.110668
chr14:51859611-51861111	GNG2	0.0218515	0.02015032	0.01539177	0.1000139325	0.2694854825	0.27836	NA	0.1491963	0.0238355	0.243201	0.178232	0.257434	0.222228	0.251466	0.19915	0.255631	0.257126	0.235161	0.217884	0.250174	0.268577	0.213046	0.169519	0.20142	0.162931	0.1506	0.196113	0.109786	0.218327	-0.108542	Hypomethylated	0.0542707	0.196872	0.251143	0.115466	0.332549	0.0469879	0.0553033	0.108542
chr14:51988545-51990045	RTRAF	0.11629	0.329599646666667	0.32430818	0.145581965714286	0.177224241666667	0.199264	0.205997704	0.167619557142857	0.130091	0.0197449	0.0227985	0.0236555	0.0209875	0.0243055	0.0213591	0.0440383	0.019959	0.0270488	0.0164896	0.0308164	0.039683	0.0320392	0.0362836	0.0273211	0.0236643	0.0185586	0.0219257	0.199553	0.0261488	0.173404	Hypermethylated	0.00886215	0.0210804	0.0299426	0.00778718	0.0432358	4.26728e-07	2.33524e-06	0.173404
chr14:52695058-52696558	ERO1A	0.205339	0.550468806666667	0.478766385	0.299860356666667	0.328571153333333	0.282289	0.571917843333333	0.291287283333333	0.215658	0.175512	0.175135	0.175876	0.179285	0.168346	0.175455	0.162964	0.174472	0.183284	0.175379	0.178817	0.193939	0.177338	0.189617	0.185657	0.181347	0.175217	0.181009	0.35824	0.178258	0.179982	Hypermethylated	0.00600521	0.175258	0.181263	0.16625	0.190271	4.26728e-07	2.33524e-06	0.179982
chr14:54488480-54489980	GMFB	0.221648	0.179859113333333	0.1117051	0.0917066371428572	0.4449121	0.176659	0.248603576666667	0.15512836	0.1564	0.0288454	0.0312608	0.0368131	0.0294347	0.030615	0.0204254	0.0419487	0.027758	0.0358664	0.0314029	0.0305633	0.0255461	0.0324717	0.0283371	0.0272349	0.0280787	0.0266328	0.0277545	0.198514	0.030055	0.168459	Hypermethylated	0.00361201	0.0277553	0.0313673	0.0223373	0.0367854	4.26728e-07	2.33524e-06	0.168459
chr14:64548960-64550460	PPP1R36	0.205848	0.18450746125	0.942141	0.200857438888889	0.725683433333333	0.172013	0.496101533333333	0.229851247777778	0.22145	0.108606	0.150034	0.104903	0.147161	0.148601	0.0586456	0.106364	0.160633	0.141929	0.104722	0.103459	0.121829	0.175822	0.142942	0.102095	0.0466056	0.162993	0.14814	0.375384	0.124194	0.25119	Hypermethylated	0.0437184	0.104767	0.148486	0.0391896	0.214063	8.53456e-07	4.26728e-06	0.25119
chr14:67599768-67601268	PIGH	0.333839	0.48432431	NA	0.22234304	0.479918065	0.299739	0.546634276666667	0.3197546125	0.305008	0.15689	0.15237	0.159274	0.158208	0.156959	0.151645	0.155715	0.155566	0.159088	0.156541	0.159563	0.144699	0.15408	0.154628	0.150944	0.154202	0.154868	0.153856	0.373945	0.15495	0.218995	Hypermethylated	0.00302955	0.153912	0.156942	0.149368	0.161486	1.28018e-06	5.09873e-06	0.218995
chr14:67818778-67820278	RAD51B	0.192136	0.205819916	0.6024495	0.168814868	0.02587733	0.23032	0.28820042	0.187250096666667	0.177994	0.0493266	0.033889	0.0528083	0.0428826	0.0521624	0.0405748	0.0835117	0.0425738	0.0759445	0.043026	0.0545375	0.0797285	0.0856893	0.105178	0.045084	0.0669611	0.0501717	0.0558339	0.230985	0.0588824	0.172102	Hypermethylated	0.0301581	0.0435405	0.0736987	-0.00169669	0.118936	0.000601687	0.00110628	0.172102
chr14:69796741-69798241	SLC10A1	0.782397	0.686958	0.102009385	0.6614208775	NA	0.734192	0.5764015	0.8619051	0.603813	0.732842	0.792916	0.745807	0.818565	0.7763	0.80861	0.771616	0.753043	0.814699	0.755585	0.727833	0.754528	0.783146	0.774931	0.777573	0.708581	0.687471	0.717867	0.626137	0.761217	-0.13508	Hypomethylated	0.0456695	0.736083	0.781752	0.667579	0.850257	0.0469879	0.0553033	0.13508
chr14:70359183-70360683	COX16	0.259751	0.181184562	0.942141	0.185774055833333	0.423322212	0.118953	0.081958114	0.127092	0.209738	0.125464	0.0573493	0.130497	0.126417	0.128197	0.0629882	0.136498	0.0762883	0.123743	0.0654099	0.089887	0.115341	0.12748	0.133146	0.136843	0.110475	0.121234	0.0989421	0.281102	0.109233	0.171868	Hypermethylated	0.0358669	0.0921508	0.128018	0.0383505	0.181818	0.00747116	0.0104898	0.171868
chr14:70416590-70418090	SYNJ2BP	0.418455	0.41801374	0.5020145175	0.40468192	0.39944347	0.402851	0.470541881666667	0.414958642857143	0.354555	0.0350018	0.0269067	0.046595	0.0378477	0.0396722	0.035334	0.0473072	0.0380595	0.0679555	0.0406667	0.0352935	0.03893	0.0479641	0.0512235	0.0323394	0.0375799	0.0392743	0.0373594	0.420613	0.0408506	0.379762	Hypermethylated	0.00927255	0.0358404	0.0451129	0.0219315	0.0590217	4.26728e-07	2.33524e-06	0.379762
chr14:72925463-72926963	DCAF4	0.173132	0.35733046	0.478766385	0.330156375714286	0.631264976666667	0.339895	0.27645872	0.305077955555556	0.297595	0.23898	0.249404	0.244879	0.258836	0.277714	0.255753	0.268772	0.275951	0.247435	0.219991	0.25174	0.251824	0.203616	0.265934	0.24228	0.267964	0.151378	0.223333	0.354409	0.24421	0.110198	Hypermethylated	0.0243547	0.239805	0.26416	0.203273	0.300692	0.000601687	0.00110628	0.110198
chr14:73568212-73569712	ACOT2	0.177951	0.1956069	NA	0.07233434	0.02587733	0.194477	0.26215472	0.1390512675	0.237004	0.0471483	0.109764	0.0384545	0.0517798	0.0467005	0.289793	0.128084	0.0467034	0.0223302	0.0506789	0.0332311	0.032543	0.0351302	0.0267129	0.0424091	0.029179	0.0457275	0.0330666	0.163057	0.0616353	0.101422	Hypermethylated	0.0166885	0.0331077	0.0497963	0.0080749	0.0748291	0.00923269	0.0127064	0.101422
chr14:73949301-73950801	COQ6	0.105664	0.02015032	0.6024495	0.0662534591666667	0.02587733	0.081149	0.302655815	0.0793156215384615	0.0725726	0.0287352	0.0223805	0.0351324	0.0256405	0.0246308	0.0167974	0.0391877	0.0285317	0.0275126	0.0233031	0.0290495	0.0337303	0.0349687	0.0244595	0.0258745	0.0263644	0.0232152	0.0205601	0.150676	0.0272263	0.12345	Hypermethylated	0.00537874	0.0235922	0.0289709	0.0155241	0.037039	0.00354355	0.00534223	0.12345
chr14:74922760-74924260	RPS6KL1	0.11526	0.1114215	NA	0.02122071	NA	0.0637519	NA	0.0210354	0.0582381	0.169584	0.257407	0.150798	0.166492	0.199681	0.236043	0.260797	0.247647	0.147841	0.152319	0.13484	0.112329	0.157169	0.14739	0.121004	0.154912	0.189919	0.142443	0.0651545	0.174923	-0.109769	Hypomethylated	0.0497381	0.147503	0.197241	0.0728954	0.271848	2.97186e-05	7.91356e-05	0.109769
chr14:76150921-76152421	GPATCH2L	0.164825	0.14421848	0.153686323333333	0.152688445	0.02587733	0.325312	0.4380289	0.263180071428571	0.157505	0.04887	0.0590221	0.062752	0.0708237	0.0496	0.0342444	0.0630016	0.053952	0.0657214	0.0538181	0.0646695	0.072234	0.0479341	0.0439922	0.04588	0.0991807	0.0643359	0.0454091	0.202814	0.05808	0.144734	Hypermethylated	0.016418	0.0481681	0.0645861	0.0235411	0.0892131	0.000601687	0.00110628	0.144734
chr14:76825407-76826907	LRRC74A	0.818051	0.908940225	0.2699253	0.87924635	NA	0.711883	0.88656835	0.78843655	0.885307	0.922424	0.917553	0.936483	0.942798	0.808257	0.94504	0.942347	0.948201	0.843286	0.902802	0.900301	0.897154	0.906275	0.923829	0.86307	0.882042	0.944589	0.90006	0.768545	0.907028	-0.138484	Hypomethylated	0.0430003	0.89788	0.940881	0.83338	1.00538	0.00335024	0.00513433	0.138484
chr14:77799108-77800608	ADCK1	0.29048	0.9484983	0.01539177	0.36031323125	0.02587733	0.217501	0.329902953333333	0.30153255	0.318618	0.148915	0.148045	0.153554	0.159928	0.14781	0.141965	0.162947	0.152864	0.159052	0.144978	0.149192	0.146049	0.146167	0.158917	0.143133	0.156774	0.145239	0.142937	0.312013	0.15047	0.161542	Hypermethylated	0.0105275	0.145441	0.155969	0.12965	0.17176	0.0199239	0.0254309	0.161542
chr14:88792453-88793953	EML5	0.140414	0.139931915	NA	0.0858794575	0.6401775	0.114729	0.345236815	0.153746516666667	0.149291	0.0372123	0.0279203	0.0394761	0.0433266	0.0718961	0.0402385	0.0287381	0.0718591	0.0522252	0.0679231	0.0343394	0.103526	0.0754717	0.0933098	0.0435209	0.0299074	0.0489352	0.0455441	0.221176	0.0530761	0.1681	Hypermethylated	0.0330968	0.0377783	0.0708751	-0.011867	0.12052	5.12074e-06	1.60673e-05	0.1681
chr14:90815930-90817430	TTC7B	0.293656	0.48432431	NA	0.33804158	NA	0.161065	0.284365115	0.633152166666667	0.296786	0.238536	0.209311	0.233341	0.170815	0.169838	0.182958	0.256286	0.191108	0.253384	0.236025	0.229067	0.372179	0.182489	0.275472	0.252439	0.28819	0.188936	0.201042	0.355913	0.229523	0.12639	Hypermethylated	0.0636692	0.189479	0.253148	0.093975	0.348652	0.0141086	0.0187306	0.12639
chr14:92748127-92749627	LGMN	0.167158	0.15499054	0.01539177	0.138664855833333	0.220597986666667	0.213359	0.164962378571429	0.2031785525	0.158751	0.0498751	0.0852637	0.0566748	0.0550645	0.0571316	0.0361852	0.0710784	0.0619541	0.0482679	0.0624483	0.0497335	0.064011	0.0737318	0.0668235	0.0529674	0.0453455	0.0562508	0.0650867	0.159673	0.0587719	0.100901	Hypermethylated	0.0141696	0.0506482	0.0648178	0.0293938	0.0860722	0.000601687	0.00110628	0.100901
chr14:96796381-96797881	VRK1	0.177097	0.27685911	0.6995773	0.188953747	0.63231935	0.148319	0.192707568333333	0.2080335	0.175156	0.109809	0.117966	0.0953497	0.0910446	0.116973	0.105856	0.117703	0.108554	0.108751	0.106561	0.106323	0.112529	0.136908	0.0992382	0.122273	0.121991	0.11813	0.113488	0.299891	0.111636	0.188255	Hypermethylated	0.0115181	0.106382	0.1179	0.089105	0.135177	4.26728e-07	2.33524e-06	0.188255
chr15:101489207-101490707	PCSK6	0.405062	NA	0.942141	0.65486245	0.9339588	0.388538	0.8443438	0.9560259	0.302199	0.276301	0.251154	0.270777	0.328552	0.279668	0.391406	0.266917	0.301446	0.291198	0.248948	0.217546	0.294843	0.224188	0.247177	0.189818	0.194143	0.276985	0.27224	0.678391	0.267961	0.41043	Hypermethylated	0.0406955	0.24762	0.288315	0.186577	0.349359	8.96129e-06	2.68452e-05	0.41043
chr15:34209596-34211096	KATNBL1	0.160708	0.11230975	0.6995773	0.21848933	0.63714295	0.17614	0.199993378571429	0.212776592	0.147242	0.114393	0.134946	0.0972066	0.130418	0.135527	0.119091	0.142628	0.12003	0.135403	0.113211	0.138701	0.156138	0.107641	0.124796	0.121783	0.106384	0.118945	0.123117	0.284931	0.124464	0.160467	Hypermethylated	0.0197574	0.115531	0.135288	0.085895	0.164924	0.000358452	0.000732717	0.160467
chr15:34224015-34225515	EMC4	0.123307	0.329952705	NA	0.214946935714286	0.178278615	0.176191	0.262474165	0.145740224285714	0.0895221	0.0235319	0.0177193	0.0269266	0.0224419	0.0241902	0.0182601	0.0219596	0.0207981	0.028073	0.0191016	0.0208223	0.0165728	0.0207056	0.027339	0.0200925	0.119728	0.0227725	0.0224348	0.190051	0.027415	0.162636	Hypermethylated	0.00377983	0.0202458	0.0240256	0.0145761	0.0296954	2.56037e-06	9.39027e-06	0.162636
chr15:34342314-34343814	NUTM1	0.156661	0.205819916	0.5094671	0.212628662857143	0.2528976975	0.104613	0.185494758	0.1260685	0.123855	0.0256002	0.0237457	0.0337425	0.058064	0.028942	0.0225899	0.0304235	0.0281321	0.0339905	0.092896	0.034093	0.0281414	0.0223722	0.0448768	0.0273919	0.0233224	0.101662	0.0237297	0.208612	0.0379842	0.170627	Hypermethylated	0.00985806	0.0242093	0.0340674	0.00942224	0.0488545	4.26728e-07	2.33524e-06	0.170627
chr15:34342636-34344136	NOP10	0.156661	0.205819916	0.5094671	0.212628662857143	0.2528976975	0.104613	0.185494758	0.1260685	0.123855	0.0256002	0.0237457	0.0337425	0.058064	0.028942	0.0225899	0.0304235	0.0281321	0.0339905	0.092896	0.034093	0.0281414	0.0223722	0.0448768	0.0273919	0.0233224	0.101662	0.0237297	0.208612	0.0379842	0.170627	Hypermethylated	0.00985806	0.0242093	0.0340674	0.00942224	0.0488545	4.26728e-07	2.33524e-06	0.170627
chr15:34969242-34970742	AQR	0.288788	NA	0.5028447175	0.361744221666667	0.631264976666667	0.288775	0.318442174285714	0.307709133333333	0.27687	0.0210575	0.0207965	0.0217046	0.0206939	0.0207674	0.0154845	0.0358992	0.0235579	0.0178457	0.0198984	0.0233137	0.038761	0.0222352	0.0316812	0.0208799	0.0203855	0.026029	0.0195527	0.372055	0.0233635	0.348691	Hypermethylated	0.00303418	0.0204626	0.0234968	0.0159114	0.0280481	1.28018e-06	5.09873e-06	0.348691
chr15:38453126-38454626	FAM98B	0.145088	0.283972143333333	0.26769293	0.139239948181818	0.343384012857143	0.152413	0.21356340625	0.215160972727273	0.116068	0.0197772	0.0181299	0.0213902	0.0195534	0.0195263	0.0165733	0.0237453	0.0206402	0.0213109	0.0187106	0.0197535	0.0246342	0.0176092	0.0283937	0.0177594	0.0193249	0.0186197	0.0232923	0.208509	0.0204858	0.188023	Hypermethylated	0.00272795	0.0186424	0.0213704	0.0145505	0.0254623	4.26728e-07	2.33524e-06	0.188023
chr15:40381720-40383220	KNSTRN	0.340546	0.437066133333333	0.188627	0.193894862857143	0.247254298571429	0.365705	0.212352252	0.3552408625	0.253548	0.130054	0.106438	0.0981023	0.112517	0.0743475	0.0733051	0.109278	0.0677969	0.148516	0.223913	0.271094	0.0277635	0.0564084	0.0746007	0.188684	0.102689	0.17688	0.158467	0.288248	0.12227	0.165979	Hypermethylated	0.0815686	0.0744108	0.155979	-0.0479421	0.278332	4.13926e-05	0.000107543	0.165979
chr15:40469983-40471483	CHST14	0.081768	NA	NA	0.6850912	NA	0.173407	NA	0.296409625	0.124526	0.0447155	0.0663499	0.0613562	0.0443613	0.0447539	0.0889967	0.0593498	0.0624875	0.0396476	0.0559346	0.0527495	0.0408917	0.0423991	0.0573869	0.0515925	0.152494	0.0505743	0.0633288	0.27224	0.059965	0.212275	Hypermethylated	0.0174796	0.0447251	0.0622047	0.0185057	0.088424	0.00041606	0.000847981	0.212275
chr15:41513327-41514827	LTK	0.645504	0.686958	0.51999409	0.648794883333333	0.562539143333333	0.356976	0.311009392	0.571768328571429	0.35984	0.391548	0.333047	0.394352	0.33238	0.307293	0.555177	0.345768	0.340147	0.330643	0.321979	0.319467	0.368065	0.335232	0.601246	0.251399	0.275599	0.32159	0.340581	0.518154	0.359195	0.158958	Hypermethylated	0.0408031	0.321687	0.36249	0.260483	0.423695	0.00624559	0.00893375	0.158958
chr15:43745437-43746937	PDIA3	0.0355561	NA	NA	0.02122071	0.02587733	0.0228196	0.02013983	0.0210354	0.154826	0.213149	0.168414	0.211015	0.205753	0.143913	0.0976398	0.310028	0.248125	0.170136	0.170421	0.165841	0.222254	0.240526	0.237938	0.234175	0.209901	0.182447	0.215647	0.0430678	0.202629	-0.159561	Hypomethylated	0.0609874	0.170208	0.231195	0.0787264	0.322676	1.66424e-05	4.73066e-05	0.159561
chr15:43826001-43827501	WDR76	0.195251	0.02015032	0.243453613333333	0.268447621428571	0.02587733	0.230904	0.285651078571429	0.17825236	0.215729	0.0140621	0.0152596	0.0225763	0.0192188	0.0140746	0.0150362	0.0148916	0.0139121	0.0421068	0.0185319	0.01521	0.0471808	0.0180226	0.0176188	0.0156946	0.0158305	0.0136093	0.013766	0.184857	0.0192557	0.165602	Hypermethylated	0.00412575	0.0142788	0.0184046	0.00809018	0.0245932	8.10783e-06	2.46606e-05	0.165602
chr15:45251233-45252733	SLC28A2	0.782878	0.1680561	0.6637214	0.7773276	0.9339588	0.504233	0.9494292	0.452483875	0.839303	0.842268	0.919808	0.954056	0.888963	0.711786	0.941718	0.863626	0.673007	0.954719	0.618528	0.891735	0.932604	0.910787	0.833806	0.856716	0.953899	0.94572	0.84132	0.674599	0.863059	-0.18846	Hypomethylated	0.0978826	0.841557	0.93944	0.694733	1.08626	0.0308277	0.0376873	0.18846
chr15:50546166-50547666	USP50	0.547661	0.30304084	0.396619748	0.61657594	0.361101176666667	0.617182	0.593008008	0.58886498	0.498087	0.628214	0.788441	0.939483	0.751522	0.905297	0.836977	0.876307	0.780281	0.964926	0.958183	0.804602	0.792755	0.75744	0.851882	0.741536	0.406646	0.784219	0.660231	0.50246	0.790497	-0.288037	Hypomethylated	0.117199	0.753001	0.870201	0.577203	1.046	1.28018e-05	3.75413e-05	0.288037
chr15:52295304-52296804	MYO5C	0.132797	0.8277448	0.190741146	0.2535438825	0.602914	0.138213	0.217464698	0.135731988888889	0.175429	0.019036	0.022535	0.0274512	0.0263323	0.0203947	0.018568	0.0345884	0.0193625	0.0231066	0.0188496	0.0241803	0.018118	0.0317442	0.0394847	0.0211298	0.0178162	0.0259702	0.0222066	0.297175	0.0239375	0.273238	Hypermethylated	0.00712416	0.0191176	0.0262418	0.0084314	0.036928	4.26728e-07	2.33524e-06	0.273238
chr15:52568530-52570030	ARPP19	0.208436	0.498005273333333	NA	0.33098494	0.6401775	0.215995	0.210709635714286	0.244048577777778	0.20311	0.128268	0.127252	0.138512	0.137476	0.075837	0.120114	0.107869	0.137492	0.142933	0.126583	0.129618	0.160537	0.117761	0.157278	0.133934	0.12531	0.148627	0.124795	0.318933	0.130011	0.188922	Hypermethylated	0.0133336	0.124923	0.138257	0.104923	0.158257	1.28018e-06	5.09873e-06	0.188922
chr15:56733009-56734509	ZNF280D	0.334531	0.790266	0.478766385	0.485867055	0.602914	0.180488	0.02013983	0.380702971428571	0.253016	0.189353	0.21039	0.280868	0.311278	0.223036	0.269809	0.181629	0.271712	0.20856	0.228499	0.272139	0.298366	0.154981	0.227471	0.234134	0.303966	0.157233	0.191239	0.391855	0.234148	0.157707	Hypermethylated	0.0764625	0.195569	0.272032	0.0808757	0.386726	0.0405072	0.0482729	0.157707
chr15:57375504-57377004	CGNL1	0.328379	0.02015032	0.6024495	0.87066385	NA	0.416997	0.4249292	0.618576933333333	0.607487	0.312342	0.31949	0.321084	0.330442	0.306578	0.308317	0.317665	0.307277	0.30386	0.310499	0.314499	0.312618	0.284672	0.319654	0.304971	0.318028	0.251485	0.3105	0.486204	0.308554	0.17765	Hypermethylated	0.0111848	0.306753	0.317937	0.289975	0.334715	0.00213023	0.00342314	0.17765
chr15:62164785-62166285	C2CD4B	0.246572	0.8192089	0.942141	0.7475644	0.02587733	0.590322	0.4936344	0.32758232	0.204038	0.144975	0.204771	0.218622	0.487768	0.471807	0.388277	0.260833	0.243486	0.298787	0.23636	0.231772	0.30565	0.222445	0.192369	0.255256	0.140275	0.145906	0.156903	0.488549	0.255903	0.232646	Hypermethylated	0.0938296	0.195469	0.289299	0.0547247	0.430043	0.0405072	0.0482729	0.232646
chr15:63120860-63122360	LACTB	0.0218515	0.7507639	0.57140275	0.30563717	NA	0.337376	0.5485904	0.382943925	0.331864	0.12778	0.182108	0.238292	0.173092	0.198419	0.170824	0.23471	0.244074	0.206047	0.197514	0.213797	0.147802	0.160379	0.221109	0.223093	0.240064	0.17593	0.210299	0.406304	0.198074	0.20823	Hypermethylated	0.0487952	0.173802	0.222597	0.100609	0.29579	0.00168088	0.00276173	0.20823
chr15:63381346-63382846	CA12	0.125003	0.4286335	0.6024495	0.27325634	NA	0.102984	0.17052444	0.1466299	0.113439	0.0520578	0.0668437	0.0544354	0.0788441	0.0525509	0.0755136	0.0572879	0.0510888	0.0534928	0.0580944	0.054865	0.0587411	0.0338216	0.0371496	0.0450974	0.0392677	0.0719185	0.044635	0.245365	0.0547614	0.190604	Hypermethylated	0.0119842	0.0465952	0.0585794	0.028619	0.0765556	1.28018e-06	5.09873e-06	0.190604
chr15:64702781-64704281	OAZ2	0.0532474	0.35355416	0.7551102	0.7402628	NA	0.121435	0.151597131428571	0.1312180625	0.115815	0.0906779	0.100818	0.14415	0.104443	0.113928	0.0950895	0.107401	0.136042	0.120053	0.118593	0.107786	0.103694	0.12941	0.142171	0.122033	0.127009	0.0875113	0.100172	0.30278	0.113943	0.188837	Hypermethylated	0.0242274	0.101537	0.125765	0.0651962	0.162106	0.0407367	0.0482729	0.188837
chr15:64910901-64912401	ANKDD1A	0.113987	0.1405053	0.05322848	0.238941936666667	NA	0.080122	0.2220455825	0.712810375	0.23559	0.0888763	0.130251	0.0988659	0.116312	0.0817555	0.0855891	0.105243	0.0971419	0.0730276	0.0857548	0.0763352	0.0745637	0.0758885	0.110274	0.0781086	0.0730136	0.0947785	0.0834063	0.224654	0.0905103	0.134144	Hypermethylated	0.0216563	0.0767785	0.0984349	0.044294	0.130919	0.0259045	0.0324098	0.134144
chr15:65029139-65030639	MTFMT	0.278768	0.9484983	0.32430818	0.552275103333333	0.1151510975	0.23546	0.195851602857143	0.262599655555556	0.222309	0.15485	0.156873	0.146364	0.154325	0.162699	0.149342	0.155149	0.158247	0.160504	0.154841	0.154237	0.155839	0.169363	0.148311	0.147625	0.156399	0.156369	0.156713	0.348358	0.155447	0.192911	Hypermethylated	0.00257338	0.154259	0.156833	0.150399	0.160693	0.000601687	0.00110628	0.192911
chr15:65529462-65530962	HACD3	0.1341	0.3969267	0.82085915	0.218875106	0.9339588	0.119811	0.160803538	0.106007530769231	0.123509	0.0884819	0.112462	0.0791118	0.137533	0.147744	0.138123	0.0995945	0.140263	0.142628	0.106484	0.0999573	0.119689	0.0954496	0.0835153	0.0980345	0.149808	0.0767544	0.0957522	0.334983	0.111744	0.22324	Hypermethylated	0.0424501	0.0955253	0.137975	0.0318502	0.20165	0.00430227	0.00634163	0.22324
chr15:68053314-68054814	PIAS1	0.0911842	0.5335679	0.1556439	0.088818868	0.178278615	0.126197	0.0645215	0.0877201	0.133593	0.0240198	0.0196517	0.0278518	0.019811	0.0195992	0.0578382	0.0344446	0.164009	0.0224405	0.0217949	0.0214569	0.0332096	0.0242553	0.0268325	0.0255455	0.0210228	0.024418	0.027359	0.16217	0.0341978	0.127972	Hypermethylated	0.00618721	0.0215414	0.0277286	0.0122606	0.0370094	1.92028e-05	5.32771e-05	0.127972
chr15:69297911-69299411	PAQR5	0.275413	0.4286335	NA	0.2535438825	0.9339588	0.273741	0.546634276666667	0.1553195	0.220934	0.203178	0.200006	0.205634	0.223793	0.221319	0.233608	0.263548	0.198792	0.254179	0.183325	0.20825	0.245603	0.215298	0.236397	0.220087	0.263005	0.148514	0.193908	0.386022	0.217691	0.168331	Hypermethylated	0.0349011	0.200799	0.2357	0.148448	0.288052	0.0132883	0.0176923	0.168331
chr15:74889041-74890541	MPI	0.131802	0.686958	NA	0.0434518075	0.3614421	0.0823771	0.0438963916666667	0.1161435625	0.0760344	0.0187956	0.0204218	0.0209461	0.0188717	0.0175965	0.018963	0.0236979	0.0234582	0.0220294	0.0228584	0.0248302	0.0303497	0.0274128	0.0219535	0.0165447	0.0216568	0.020659	0.0196639	0.192763	0.0217061	0.171057	Hypermethylated	0.00417005	0.0191382	0.0233083	0.0128832	0.0295633	1.28018e-06	5.09873e-06	0.171057
chr15:75712348-75713848	CSPG4	0.183575	0.4286335	NA	0.2535438825	NA	0.182726	0.4652655825	0.2552371125	0.330981	0.136936	0.168991	0.190958	0.165475	0.130174	0.479293	0.168441	0.157709	0.167227	0.155789	0.177412	0.232736	0.138528	0.11728	0.224087	0.132817	0.14099	0.182315	0.299995	0.181509	0.118486	Hypermethylated	0.0419451	0.139144	0.181089	0.0762261	0.244006	0.00136468	0.00231895	0.118486
chr15:80403381-80404881	ARNT2	0.170338	NA	0.942141	0.31498338	NA	0.144597	0.236871153333333	0.222482366666667	0.12881	0.130583	0.119531	0.130832	0.177309	0.129488	0.170486	0.134668	0.130804	0.11977	0.110196	0.123376	0.108126	0.125203	0.103472	0.350407	0.0529377	0.127466	0.138335	0.308603	0.137944	0.170659	Hypermethylated	0.0141182	0.119591	0.133709	0.0984136	0.154887	0.00489703	0.00715759	0.170659
chr15:83011139-83012639	C15orf40	0.21307	0.48432431	0.942141	0.263231334285714	0.479918065	0.213827	0.404618165	0.16609389	0.249774	0.190463	0.144297	0.219846	0.174774	0.140539	0.193103	0.216849	0.234887	0.22861	0.196732	0.181749	0.205342	0.170606	0.233462	0.238069	0.246365	0.0909433	0.103168	0.379666	0.189434	0.190233	Hypermethylated	0.0547708	0.171648	0.226419	0.0894918	0.308575	0.00519755	0.00749439	0.190233
chr15:83066752-83068252	BTBD1	0.115986	0.9484983	NA	0.434042255	0.479918065	0.157419	0.175021391666667	0.08280339	0.141932	0.137788	0.121554	0.134332	0.135478	0.142163	0.116758	0.134272	0.140414	0.128451	0.119557	0.132305	0.123297	0.131319	0.124466	0.125346	0.114198	0.127606	0.120417	0.316953	0.128318	0.188635	Hypermethylated	0.0123276	0.12199	0.134317	0.103498	0.152809	0.0469879	0.0553033	0.188635
chr15:89654967-89656467	KIF7	0.178742	0.9484983	NA	0.164571205	0.479918065	0.297949	0.7890965	0.18790876	0.164859	0.0666971	0.0555947	0.0547154	0.0607885	0.0418493	0.271652	0.106427	0.0588817	0.0529535	0.0732417	0.0739347	0.069571	0.0811444	0.0748169	0.091356	0.217728	0.0737496	0.059082	0.401443	0.0880102	0.313433	Hypermethylated	0.0206308	0.0589318	0.0795626	0.0279857	0.110509	8.57724e-05	0.0002045	0.313433
chr15:90101968-90103468	IDH2	0.172105	NA	0.2699253	0.0821908371428571	NA	0.188371	0.723708	0.0969333428571428	0.109183	0.0206067	0.0158145	0.0150155	0.0167837	0.018261	0.0201113	0.0203818	0.0151656	0.0185061	0.0166571	0.0200057	0.0143201	0.0155209	0.0234148	0.0180286	0.0180463	0.0167006	0.0184338	0.234631	0.0178763	0.216755	Hypermethylated	0.00360559	0.0160252	0.0196308	0.0106168	0.0250392	4.1606e-06	1.38355e-05	0.216755
chr15:91022094-91023594	VPS33B	0.202258	0.02015032	0.268428485	0.147596264285714	0.2528976975	0.202566	0.285362815	0.195615385714286	0.204948	0.024716	0.0264354	0.0232783	0.0232249	0.0216411	0.0190376	0.0381782	0.0248377	0.0249322	0.0270928	0.0289206	0.0409746	0.0215539	0.0329946	0.0224008	0.0314616	0.0250703	0.0216258	0.197758	0.0265765	0.171182	Hypermethylated	0.00585687	0.0226068	0.0284637	0.0138215	0.037249	0.000465987	0.000926641	0.171182
chr15:92655275-92656775	FAM174B	0.326717	0.81772815	0.60603315	0.286764672222222	0.9339588	0.33833	0.29133398125	0.293022566666667	0.423997	0.221816	0.191031	0.21999	0.238674	0.227587	0.215388	0.169554	0.211646	0.217545	0.209304	0.218839	0.227763	0.208737	0.233473	0.128109	0.102531	0.21452	0.217446	0.479765	0.204109	0.275657	Hypermethylated	0.0124805	0.208879	0.221359	0.190158	0.24008	4.26728e-07	2.33524e-06	0.275657
chr16:10943563-10945063	CLEC16A	0.139191	0.179859113333333	0.438533	0.11035978	0.081500224	0.0906715	0.030535148	0.076294125	0.0770527	0.0241294	0.0367598	0.0334162	0.031763	0.0234846	0.0227606	0.0448643	0.0358237	0.0400136	0.0329818	0.0376902	0.0246494	0.0388918	0.060298	0.0223977	0.0237782	0.0429191	0.0410893	0.136	0.0343173	0.101682	Hypermethylated	0.0154738	0.0242594	0.0397332	0.00104869	0.0629438	0.000113083	0.000265965	0.101682
chr16:11273129-11274629	PRM3	0.642698	0.1114215	NA	0.52215135	0.505895026666667	0.701217	0.514964725	0.895167666666667	0.654121	0.704262	0.811947	0.623265	0.776595	0.580525	0.866001	0.76963	0.758104	0.713641	0.680855	0.740064	0.761686	0.726542	0.738463	0.61325	0.786892	0.819057	0.717899	0.568455	0.732704	-0.16425	Hypomethylated	0.0682467	0.706607	0.774854	0.604237	0.877224	0.0132883	0.0176923	0.16425
chr16:1224768-1226268	TPSG1	0.299168	NA	NA	0.2909038	0.250698865	0.0784401	0.20407341	0.307571266666667	0.377972	0.464487	0.612855	0.3876	0.521006	0.433615	0.544573	0.518091	0.547344	0.397102	0.446669	0.399258	0.396757	0.5057	0.452053	0.470883	0.550641	0.41479	0.442886	0.258404	0.472573	-0.214169	Hypomethylated	0.100781	0.419496	0.520278	0.268324	0.67145	4.1606e-06	1.38355e-05	0.214169
chr16:1239704-1241204	TPSAB1	0.178831	NA	NA	0.2341998	NA	0.27186	NA	0.4362171	0.364766	0.575794	0.655302	0.587557	0.508174	0.605644	0.587624	0.449725	0.601304	0.606326	0.569697	0.559472	0.517761	0.486069	0.446491	0.480107	0.335939	0.530419	0.467651	0.297175	0.531725	-0.23455	Hypomethylated	0.10601	0.481597	0.587607	0.322582	0.746622	0.000237749	0.000515555	0.23455
chr16:12803387-12804887	CPPED1	0.246113	0.02015032	NA	0.240185584	0.266426303333333	0.207198	0.07610165	0.214652825	0.122538	0.0197338	0.015088	0.0110111	0.0155434	0.0201809	0.0121799	0.058579	0.0204673	0.0189155	0.0118612	0.0155684	0.0170189	0.022337	0.0161967	0.0136869	0.0116891	0.03209	0.0168257	0.174171	0.0193874	0.154783	Hypermethylated	0.00603192	0.0140372	0.0200691	0.00498929	0.029117	2.43235e-05	6.68175e-05	0.154783
chr16:1474528-1476028	CLCN7	0.243993	0.4286335	0.2699253	0.24123738	0.1539102475	0.274396	0.344904276666667	0.45466805	0.227145	0.0321825	0.0364274	0.0662844	0.0352458	0.0428426	0.0229938	0.0369063	0.104188	0.0386148	0.0243126	0.061189	0.105573	0.0341023	0.0408792	0.0302583	0.0281411	0.0187147	0.040895	0.293201	0.0444306	0.248771	Hypermethylated	0.0116163	0.0307394	0.0423557	0.0133149	0.0597802	4.26728e-07	2.33524e-06	0.248771
chr16:18982933-18984433	TMC7	0.251262	0.29610146	0.4056412	0.180413156666667	0.35382964	0.309524	0.225486798333333	0.1704622	0.199138	0.0930107	0.142648	0.0981368	0.153977	0.12191	0.147542	0.148246	0.152411	0.136021	0.104725	0.086803	0.117	0.138319	0.154462	0.0920964	0.129135	0.111647	0.0963885	0.265762	0.123582	0.14218	Hypermethylated	0.0465349	0.0997838	0.146319	0.0299814	0.216121	4.26728e-07	2.33524e-06	0.14218
chr16:19112963-19114463	ITPRIPL2	0.118647	0.242419546666667	NA	0.184320468	0.479918065	0.16061	0.172332918	0.169610657142857	0.163967	0.0450593	0.102116	0.0341557	0.0716235	0.0468377	0.0322014	0.0658044	0.0558174	0.0349033	0.0428546	0.0423529	0.0349207	0.0418918	0.0379964	0.0380187	0.0247074	0.0432684	0.0619949	0.211478	0.0475847	0.163893	Hypermethylated	0.0178829	0.0356896	0.0535725	0.00886533	0.0803968	1.28018e-06	5.09873e-06	0.163893
chr16:19167239-19168739	SYT17	0.115436	NA	0.942141	0.124475453333333	0.27373672	0.0840923	0.1550450225	0.9560259	0.12448	0.0654366	0.05432	0.0641446	0.0624036	0.0568663	0.0314194	0.0984993	0.0623915	0.0635877	0.05617	0.0688392	0.0704706	0.0486509	0.0883265	0.0629018	0.045732	0.0557149	0.0583856	0.346929	0.0619034	0.285026	Hypermethylated	0.00928493	0.0558286	0.0651136	0.0419012	0.079041	5.12074e-06	1.60673e-05	0.285026
chr16:20327013-20328513	GP2	0.492524	0.5982465	0.03874431	0.1740346	0.02587733	0.548667	0.36139382	0.56799835	0.336248	0.580459	0.627762	0.586555	0.568045	0.552882	0.545503	0.458456	0.483488	0.617716	0.587312	0.524267	0.63058	0.642486	0.452264	0.3321	0.184264	0.576955	0.582091	0.349304	0.529621	-0.180318	Hypomethylated	0.0934396	0.493683	0.587123	0.353524	0.727282	0.0267524	0.0332017	0.180318
chr16:20741318-20742818	THUMPD1	0.209249	0.173996653333333	NA	0.21840596875	0.1020779725	0.28387	0.10997374	0.2949843	0.148079	0.0609846	0.0553256	0.0720691	0.0573929	0.0584476	0.0280976	0.0950837	0.0554809	0.0704752	0.0618282	0.0685139	0.0747676	0.0889019	0.0670291	0.0675608	0.0692918	0.0593403	0.0581464	0.19258	0.0649298	0.12765	Hypermethylated	0.0119576	0.0582217	0.0701793	0.0402853	0.0881158	1.28018e-06	5.09873e-06	0.12765
chr16:21157673-21159173	LDAF1	0.193351	0.02015032	0.942141	0.149730262222222	0.12235971375	0.197581	0.13502294	0.1690494125	0.186442	0.0254098	0.0249234	0.0310377	0.0303852	0.0241801	0.0266869	0.0290669	0.0313605	0.0307398	0.0202849	0.0241175	0.0341664	0.0382049	0.0210552	0.0246526	0.0232286	0.0216069	0.0329387	0.235092	0.027447	0.207645	Hypermethylated	0.00683007	0.0241331	0.0309632	0.013888	0.0412083	0.000601687	0.00110628	0.207645
chr16:2196105-2197605	CASKIN1	0.768844	0.9484983	NA	NA	NA	0.36751	0.3644896	0.22862625	0.432865	0.160026	0.0691658	0.153849	0.155267	0.148569	0.27307	0.101233	0.0991178	0.17456	0.110698	0.179306	0.198631	0.108255	0.128675	0.148794	0.381896	0.134201	0.254858	0.518472	0.165565	0.352907	Hypermethylated	0.062927	0.115192	0.178119	0.0208018	0.27251	0.000282326	0.000594596	0.352907
chr16:22000616-22002116	PDZD9	0.159438	0.7410331	0.3051382	0.21175995625	0.16668131	0.319159	0.1592435225	0.10407174	0.184898	0.039013	0.0363998	0.0542059	0.0604196	0.0391721	0.0224136	0.0666519	0.0464604	0.0459332	0.050709	0.0402399	0.174415	0.052075	0.037366	0.039472	0.0316188	0.0399288	0.0312696	0.261269	0.0504313	0.210838	Hypermethylated	0.0139557	0.0377777	0.0517335	0.0168441	0.0726671	5.12074e-06	1.60673e-05	0.210838
chr16:2204453-2205953	MLST8	0.10926	NA	0.942141	0.092352525	0.220597986666667	0.12058	0.2016509975	0.146124842857143	0.129901	0.0259616	0.0192868	0.0232818	0.0296769	0.0189982	0.0212453	0.0343189	0.0310428	0.0186895	0.0199734	0.0223705	0.0197793	0.0321931	0.0233146	0.0191538	0.0248205	0.0218231	0.022171	0.245326	0.0237834	0.221543	Hypermethylated	0.00584849	0.0198278	0.0256763	0.0110551	0.0344491	1.28018e-06	5.09873e-06	0.221543
chr16:2251087-2252587	ECI1	0.284351	0.17349971	0.942141	0.295456064	0.328571153333333	0.189917	0.329902953333333	0.20172006	0.20618	0.0604277	0.0965058	0.0664836	0.0668991	0.0592259	0.0307896	0.078583	0.0728326	0.0550367	0.0610564	0.0563243	0.067156	0.0590364	0.0617936	0.0593596	0.045457	0.069124	0.0570071	0.327971	0.0623944	0.265577	Hypermethylated	0.00957733	0.0575144	0.0670917	0.0431484	0.0814577	4.26728e-07	2.33524e-06	0.265577
chr16:24538565-24540065	RBBP6	0.0905726	0.0971474466666667	0.6024495	0.153994808	0.0952033583333333	0.0852139	0.031288094	0.11439398	0.112339	0.0212348	0.0248056	0.0260283	0.0206814	0.0190822	0.0168223	0.0304317	0.0299123	0.0233172	0.0234431	0.0208783	0.0252178	0.0249676	0.0236352	0.0232246	0.0195659	0.0202593	0.0205358	0.153623	0.0230024	0.13062	Hypermethylated	0.00435488	0.0205722	0.0249271	0.0140399	0.0314594	4.26728e-07	2.33524e-06	0.13062
chr16:24844962-24846462	SLC5A11	0.374749	NA	0.942141	0.259284866666667	0.294071915	0.402324	0.2173027725	NA	0.260029	0.518638	0.664359	0.529108	0.580375	0.593133	0.694771	0.601919	0.669859	0.524853	0.50727	0.51128	0.501674	0.603722	0.542177	0.51015	0.576601	0.592909	0.542657	0.392843	0.570303	-0.17746	Hypomethylated	0.0795312	0.520191	0.599723	0.400895	0.71902	0.00489703	0.00715759	0.17746
chr16:25014869-25016369	ARHGAP17	0.135941	0.218533724	0.942141	0.249675066	0.126775271111111	0.130634	0.2310982225	0.133368757777778	0.151074	0.117229	0.118064	0.12306	0.13228	0.116386	0.116699	0.102973	0.11986	0.130367	0.121538	0.114494	0.1249	0.126137	0.122855	0.111737	0.117533	0.115254	0.118495	0.257693	0.119437	0.138257	Hypermethylated	0.00654409	0.116465	0.123009	0.106648	0.132825	2.9871e-06	1.0592e-05	0.138257
chr16:2530908-2532408	CEMP1	0.352346	0.32715998	0.2699253	0.5393735	0.30007837	0.338599	0.444996565	0.4582315	0.327236	0.191453	0.172198	0.202986	0.229892	0.176813	0.297937	0.193656	0.292535	0.236881	0.218348	0.20195	0.227919	0.179067	0.17454	0.166112	0.347936	0.168271	0.168978	0.373105	0.213748	0.159357	Hypermethylated	0.0542903	0.175108	0.229398	0.0936727	0.310834	1.92028e-05	5.32771e-05	0.159357
chr16:2681522-2683022	KCTD5	0.0707264	0.140320546666667	0.942141	0.0648229371428571	0.1724480975	0.031847	0.11595064	0.0896756	0.113935	0.0414327	0.0350279	0.0533632	0.0341346	0.0403256	0.027437	0.0437562	0.04347	0.0439603	0.0375311	0.0476834	0.038008	0.0628874	0.0532236	0.033812	0.0371045	0.0449064	0.043847	0.193541	0.0423284	0.151212	Hypermethylated	0.00745871	0.0372111	0.0446698	0.0260231	0.0558579	0.000465987	0.000926641	0.151212
chr16:2857670-2859170	PRSS22	0.0416796	0.0602686466666667	NA	0.0686577733333333	0.02587733	0.0228196	0.0393444583333333	0.0655906875	0.0453371	0.117502	0.246406	0.106244	0.14323	0.147204	0.0746274	0.119626	0.195762	0.125827	0.0916823	0.142808	0.147829	0.259651	0.200908	0.159773	0.0639863	0.165139	0.127735	0.0461969	0.146441	-0.100244	Hypomethylated	0.0457642	0.118033	0.163797	0.049387	0.232444	5.12074e-06	1.60673e-05	0.100244
chr16:2910930-2912430	FLYWCH1	0.065301	0.164674365	0.339595246666667	0.406017505	0.1923221475	0.109951	0.20001342	0.189137821666667	0.123431	0.018287	0.0291323	0.0240746	0.0214399	0.0231808	0.0276307	0.0235112	0.0184876	0.0246109	0.0224161	0.0224132	0.0275525	0.0247683	0.0332435	0.022425	0.0206329	0.022554	0.0165029	0.198938	0.0234924	0.175446	Hypermethylated	0.00304566	0.0216832	0.0247289	0.0171148	0.0292974	4.26728e-07	2.33524e-06	0.175446
chr16:29745490-29746990	C16orf54	0.398194	NA	NA	0.4556368875	0.781146	0.564964	0.5597606	0.303958385714286	0.673721	0.731916	0.338213	0.765059	0.715757	0.701935	0.627615	0.429684	0.741466	0.780975	0.689212	0.754188	0.816013	0.734984	0.719215	0.776744	0.750583	0.699987	0.672144	0.533912	0.691427	-0.157516	Hypomethylated	0.0613804	0.691906	0.753286	0.599835	0.845357	0.034483	0.0420083	0.157516
chr16:30095713-30097213	YPEL3	0.345495	0.7933778	0.7088725	0.607751862	0.570726212	0.373618	0.329902953333333	0.268920366666667	0.37502	0.282426	0.311291	0.283442	0.300226	0.309402	0.293923	0.270065	0.309529	0.288531	0.290504	0.296435	0.25958	0.281373	0.296417	0.303495	0.310722	0.283967	0.302169	0.485965	0.292972	0.192993	Hypermethylated	0.0195898	0.283574	0.303163	0.254189	0.332548	0.000465987	0.000926641	0.192993
chr16:3036444-3037944	BICDL2	0.166258	NA	NA	0.3592115	0.02587733	0.0957629	0.17047732	0.22862625	0.272567	0.0152867	0.0282176	0.0162785	0.0177307	0.0147019	0.0258443	0.015464	0.0234749	0.0249417	0.01955	0.0200372	0.0782717	0.0288716	0.0241918	0.014992	0.0188048	0.0234369	0.0564646	0.188397	0.0259201	0.162477	Hypermethylated	0.00897709	0.0166416	0.0256187	0.00317596	0.0390843	4.99272e-05	0.000128755	0.162477
chr16:30893577-30895077	BCL7C	0.0572432	0.02015032	0.942141	0.18154809	0.129192721818182	0.0499387	0.0676693257142857	0.11208345	0.115693	0.044028	0.0545175	0.0434637	0.0497596	0.038589	0.0674648	0.057805	0.0523397	0.0379075	0.0406835	0.0423985	0.065632	0.0445262	0.0523386	0.0427971	0.0457527	0.0396257	0.0391493	0.186184	0.0477099	0.138475	Hypermethylated	0.0112271	0.0411122	0.0523394	0.0242715	0.0691801	0.00430227	0.00634163	0.138475
chr16:3098794-3100294	ZSCAN10	0.548974	0.5335679	NA	0.6085382275	0.562539143333333	0.484476	0.860847466666667	0.524230275	0.466464	0.474753	0.463146	0.44064	0.495753	0.509842	0.431168	0.465931	0.554258	0.457992	0.447544	0.431388	0.501658	0.410815	0.482187	0.419008	0.492476	0.463952	0.46647	0.573705	0.467166	0.106539	Hypermethylated	0.0475381	0.442366	0.489904	0.371059	0.561211	0.00101775	0.00177612	0.106539
chr16:31354175-31355675	ITGAX	0.165041	NA	NA	0.185687873333333	0.227218638	0.153654	0.265584643333333	0.15106796	0.212586	0.0407698	0.0611585	0.0431261	0.0602841	0.0443675	0.0727848	0.0753491	0.0509629	0.0832433	0.0711812	0.0718315	0.0735801	0.172865	0.0728531	0.0705185	0.0372266	0.0596969	0.0597307	0.194406	0.0678628	0.126543	Hypermethylated	0.0196896	0.0531464	0.072836	0.023612	0.10237	2.91242e-05	7.78512e-05	0.126543
chr16:31392334-31393834	ITGAD	0.604095	0.9484983	NA	0.826103166666667	0.720740033333333	0.416505	0.6569594	0.8660863	0.535036	0.378501	0.416317	0.346662	0.420582	0.271411	0.254867	0.447147	0.309591	0.597212	0.472156	0.374761	0.538243	0.298227	0.380422	0.278561	0.178363	0.315714	0.369822	0.696753	0.369364	0.327389	Hypermethylated	0.118447	0.301068	0.419515	0.123397	0.597187	5.76083e-05	0.00014571	0.327389
chr16:31471151-31472651	TGFB1I1	0.378984	0.7507639	0.357484535	0.470611603333333	0.296801415	0.7675	0.355712132	0.8630008	0.397047	0.257364	0.288722	0.265316	0.265946	0.220615	0.304785	0.31206	0.297465	0.279344	0.263591	0.302376	0.219084	0.242069	0.274616	0.294654	0.348508	0.296633	0.318162	0.515323	0.280628	0.234694	Hypermethylated	0.0371263	0.264022	0.301149	0.208333	0.356838	1.28018e-05	3.75413e-05	0.234694
chr16:396198-397698	NME4	0.147772	0.2736738	NA	0.02122071	0.4755204	0.216916	0.1036207	0.1277137	0.142717	0.0169729	0.012916	0.0156907	0.0146742	0.0160305	0.0122506	0.0147549	0.0128636	0.0146644	0.0130566	0.0132561	0.0177074	0.0110963	0.0162023	0.01393	0.021645	0.0166094	0.0138121	0.188644	0.0148963	0.173748	Hypermethylated	0.00305291	0.0131065	0.0161594	0.00852711	0.0207387	2.56037e-06	9.39027e-06	0.173748
chr16:46620879-46622379	SHCBP1	0.235477	0.329784292	0.8486256	0.278577106666667	0.160094368	0.204378	0.20113154	0.18139949	0.219286	0.032835	0.03479	0.0299576	0.0385856	0.0327708	0.0342655	0.0436174	0.032764	0.0374692	0.0372324	0.0362913	0.0611321	0.0378139	0.0260614	0.0300071	0.0236448	0.0401191	0.0311829	0.295417	0.0355856	0.259831	Hypermethylated	0.00614953	0.0315782	0.0377277	0.0223539	0.046952	4.26728e-07	2.33524e-06	0.259831
chr16:50064969-50066469	HEATR3	0.336466	0.441539688	NA	0.531610364	0.455050112	0.376049	0.564425676666667	0.378314116666667	0.376892	0.24394	0.249009	0.241462	0.248409	0.248082	0.249796	0.244468	0.247548	0.254781	0.243065	0.246581	0.213363	0.242403	0.212305	0.233624	0.247055	0.249741	0.253012	0.432543	0.242702	0.189841	Hypermethylated	0.00629021	0.242568	0.248859	0.233133	0.258294	1.28018e-06	5.09873e-06	0.189841
chr16:50368488-50369988	BRD7	0.0218515	NA	NA	0.02122071	NA	0.0228196	0.02013983	0.0210354	0.0238355	0.315038	0.276473	0.345692	0.264058	0.279583	0.10101	0.435927	0.322936	0.312511	0.255289	0.295615	0.350832	0.340163	0.30658	0.297075	0.231279	0.253339	0.241678	0.0218171	0.290282	-0.268465	Hypomethylated	0.06348	0.257481	0.320961	0.162261	0.416181	1.48593e-05	4.27627e-05	0.268465
chr16:5070842-5072342	ALG1	0.243827	0.350929668571429	0.648055966666667	0.32305163125	0.26328642	0.259781	0.35563126	0.279444388888889	0.257581	0.0336601	0.032254	0.0459449	0.0433447	0.034286	0.0213183	0.0507901	0.0363558	0.0406076	0.0321197	0.0418541	0.0467661	0.0565473	0.0656741	0.0444656	0.032539	0.0418767	0.0331839	0.331288	0.0407549	0.290533	Hypermethylated	0.0122722	0.0333029	0.0455751	0.0148947	0.0639833	4.26728e-07	2.33524e-06	0.290533
chr16:53108-54608	POLR3K	0.125462	0.4992767	NA	0.367902155	0.328571153333333	0.0471371	0.4294012	0.140230657142857	0.098311	0.0230194	0.0235825	0.0332773	0.0217625	0.025784	0.0248737	0.0289648	0.0286177	0.034748	0.027534	0.0246216	0.0205223	0.0342202	0.0335775	0.0241103	0.0247967	0.026311	0.0286325	0.254536	0.0271642	0.227372	Hypermethylated	0.00464353	0.0242381	0.0288817	0.0172729	0.035847	1.28018e-06	5.09873e-06	0.227372
chr16:55508071-55509571	LPCAT2	0.308209	0.196429706666667	NA	0.321925875714286	0.299151605555556	0.349418	0.478740375	0.430858988888889	0.305294	0.159484	0.20969	0.208074	0.205109	0.184774	0.127692	0.186893	0.191783	0.106079	0.174344	0.18213	0.109746	0.13177	0.11798	0.144441	0.162236	0.162546	0.123638	0.336253	0.160467	0.175786	Hypermethylated	0.0576516	0.128712	0.186363	0.0422343	0.272841	8.96129e-06	2.68452e-05	0.175786
chr16:55565683-55567183	CAPNS2	0.933642	0.4286335	0.4015775	0.9505134	0.7694555	0.861898	0.5033805	0.9560259	0.919596	0.935667	0.979537	0.401832	0.935067	0.699675	0.964153	0.959296	0.97116	0.968839	0.920373	0.950647	0.97154	0.965143	0.959802	0.917262	0.941935	0.931566	0.957986	0.747191	0.907304	-0.160113	Hypomethylated	0.0324539	0.932441	0.964895	0.883761	1.01358	0.00889259	0.012336	0.160113
chr16:56425045-56426545	AMFR	0.178742	0.4992767	0.6995773	0.2535438825	0.5577721	0.154916	0.3032737	0.22641046	0.191739	0.0200952	0.0187025	0.0213429	0.0161558	0.0184124	0.0256619	0.0263777	0.0216493	0.0245974	0.0194742	0.0189076	0.0472104	0.0237378	0.0205633	0.03033	0.0260766	0.0215261	0.0183023	0.340584	0.0232846	0.317299	Hypermethylated	0.00634654	0.0190492	0.0253958	0.0095294	0.0349156	4.26728e-07	2.33524e-06	0.317299
chr16:57975543-57977043	TEPP	0.748119	0.6975345	NA	0.7274314	0.796487533333333	0.718274	0.828010066666667	0.6555952	0.586691	0.552085	0.675679	0.510808	0.565685	0.500792	0.529344	0.65362	0.581204	0.563715	0.501	0.49067	0.68684	0.481792	0.257963	0.440722	0.487328	0.437678	0.568662	0.719768	0.526977	0.192791	Hypermethylated	0.0797545	0.488164	0.567918	0.368532	0.68755	2.43235e-05	6.68175e-05	0.192791
chr16:66565438-66566938	CMTM1	0.929386	0.68102852	0.857218125	0.867764844444444	0.8810187875	0.827559	0.91923876	0.824766761538462	0.843208	0.970468	0.972928	0.970693	0.975726	0.971975	0.965238	0.970236	0.978149	0.960913	0.969853	0.969482	0.965436	0.971843	0.96642	0.9726	0.969469	0.973861	0.974503	0.84791	0.970544	-0.122634	Hypomethylated	0.00337385	0.969472	0.972846	0.964411	0.977907	4.26728e-07	2.33524e-06	0.122634
chr16:66751109-66752609	DYNC1LI2	0.122327	0.329599646666667	NA	0.27905913	0.479918065	0.222509	0.484784515	0.254783025	0.190722	0.0164117	0.0155444	0.0214771	0.015818	0.0185647	0.0146952	0.0244608	0.0149679	0.0183287	0.0189212	0.0158792	0.0132418	0.0193543	0.0185051	0.0182713	0.0175095	0.0188771	0.0208314	0.295463	0.01787	0.277593	Hypermethylated	0.00307691	0.0158333	0.0189102	0.0112179	0.0235255	1.28018e-06	5.09873e-06	0.277593
chr16:67028148-67029648	CBFB	0.128481	0.2767269	0.03576855	0.237144303333333	0.115199892857143	0.168112	0.2508863	0.202950325	0.116052	0.0592379	0.0505517	0.07113	0.0808519	0.0569154	0.0483895	0.0700575	0.0592002	0.0660779	0.0586904	0.0658918	0.100455	0.0768705	0.0655964	0.0690972	0.0600189	0.0560993	0.0633666	0.170147	0.0654721	0.104675	Hypermethylated	0.0109996	0.0588178	0.0698174	0.0423185	0.0863168	0.000601687	0.00110628	0.104675
chr16:67108940-67110440	PHAF1	0.147971	0.02015032	NA	0.176102825	0.30185909	0.189813	0.175021391666667	0.14068506	0.130899	0.0214819	0.0452076	0.0230411	0.0244689	0.0302777	0.0240588	0.0231486	0.0272089	0.0313385	0.02795	0.0304789	0.020412	0.0268431	0.0272855	0.0243296	0.0248422	0.0229198	0.0218165	0.160313	0.0265061	0.133807	Hypermethylated	0.0047159	0.023068	0.0277839	0.0159941	0.0348577	0.00168088	0.00276173	0.133807
chr16:67191154-67192654	E2F4	0.232965	0.02015032	NA	0.36978438	0.73011785	0.212008	0.1873102	0.0792279375	0.195707	0.0608201	0.0834789	0.0750309	0.0804353	0.0493762	0.102764	0.0640325	0.0730082	0.0634371	0.0630529	0.0673144	0.0572563	0.0559147	0.0705601	0.0497294	0.0541527	0.0780209	0.054475	0.253409	0.0668255	0.186583	Hypermethylated	0.0182751	0.0562501	0.0745252	0.0288375	0.101938	0.00335024	0.00513433	0.186583
chr16:67415977-67417477	ZDHHC1	0.21641	0.335341073333333	NA	0.501994516666667	0.5006719	0.251182	0.274849327142857	0.180088757142857	0.22349	0.171669	0.188735	0.197514	0.242209	0.165459	0.143381	0.20138	0.199122	0.167826	0.152347	0.203766	0.160701	0.19754	0.244683	0.182009	0.247357	0.178622	0.218145	0.310503	0.192359	0.118144	Hypermethylated	0.0343831	0.168787	0.20317	0.117212	0.254744	0.00168088	0.00276173	0.118144
chr16:689898-691398	WDR24	0.316073	0.686958	NA	0.02122071	0.249171664444444	0.190395	0.32309116875	0.196258325	0.261971	0.0182109	0.0192941	0.023304	0.0204418	0.0192295	0.0217543	0.0216384	0.0190179	0.0203338	0.0166724	0.0172525	0.0204442	0.0268603	0.0183503	0.0157457	0.0177778	0.019314	0.0293258	0.280642	0.020276	0.260366	Hypermethylated	0.00309411	0.0182458	0.0213399	0.0136046	0.025981	2.43235e-05	6.68175e-05	0.260366
chr16:69330088-69331588	PDF	0.157603	0.02015032	NA	0.24723464	0.155603254285714	0.139752	0.205997704	0.1041831	0.159698	0.0221953	0.0320615	0.0271314	0.0338716	0.0226163	0.0237901	0.0202558	0.0217696	0.0170945	0.0235524	0.0197162	0.02055	0.0224762	0.0259213	0.0218499	0.026933	0.0221107	0.0166676	0.148778	0.0233646	0.125413	Hypermethylated	0.00453364	0.0208549	0.0253885	0.0140544	0.032189	0.000779632	0.00139113	0.125413
chr16:71288902-71290402	CMTR2	0.166345	0.257178463333333	0.27057999	0.2304142075	0.168207553846154	0.143679	0.142903001111111	0.139303353846154	0.151382	0.0266925	0.0233194	0.0260946	0.023507	0.0239534	0.0177085	0.033066	0.0221103	0.0249106	0.0299511	0.0244948	0.0248876	0.0346496	0.034049	0.0263935	0.0270577	0.0280557	0.0279877	0.185555	0.0266049	0.15895	Hypermethylated	0.00394998	0.0240887	0.0280387	0.0181638	0.0339637	4.26728e-07	2.33524e-06	0.15895
chr16:72007743-72009243	DHODH	0.130188	0.122271115	0.5094671	0.104106974444444	0.14976656	0.0849549	0.119105675	0.109010655555556	0.114131	0.024898	0.0222295	0.0226818	0.0297651	0.0242494	0.0189555	0.0409142	0.0228726	0.0338443	0.0216484	0.0305516	0.0283794	0.0401619	0.0412203	0.0374357	0.0256316	0.0237077	0.0230008	0.160333	0.0284527	0.131881	Hypermethylated	0.0101165	0.0229047	0.0330211	0.00773	0.0481958	4.26728e-07	2.33524e-06	0.131881
chr16:72131-73631	RHBDF1	0.420193	0.5231743	NA	0.449595733333333	0.655750433333333	0.403312	0.24031738	0.6961215	0.430553	0.349131	0.43824	0.321734	0.391283	0.358778	0.407675	0.361557	0.432507	0.364708	0.332014	0.369736	0.343638	0.371894	0.372086	0.367206	0.347312	0.404178	0.378069	0.477377	0.372875	0.104502	Hypermethylated	0.0364374	0.351542	0.38798	0.296886	0.442636	0.00923269	0.0127064	0.104502
chr16:75147523-75149023	ZFP1	0.12254	0.050239065	NA	0.1095266075	0.15967585625	0.140172	0.153210754	0.149727025	0.131726	0.0217341	0.0169213	0.0201548	0.0179402	0.0218131	0.0169653	0.0180483	0.0206286	0.0193466	0.020341	0.0198045	0.0215788	0.0179156	0.017542	0.0191627	0.0180063	0.0234733	0.0191785	0.127102	0.0194753	0.107627	Hypermethylated	0.00259995	0.0179567	0.0205567	0.0140568	0.0244566	1.28018e-06	5.09873e-06	0.107627
chr16:75555752-75557252	TMEM231	0.14008	0.35355416	NA	0.0744654825	0.182030644	0.188604	0.175021391666667	0.137060471428571	0.138177	0.0188648	0.0164886	0.0148323	0.0193324	0.0141244	0.0118204	0.0158696	0.0150832	0.0212677	0.0143704	0.0269831	0.0208429	0.0207	0.0203521	0.0150973	0.0164246	0.0185885	0.0170322	0.173624	0.0176708	0.155953	Hypermethylated	0.00501048	0.0150867	0.0200972	0.00757099	0.0276129	1.28018e-06	5.09873e-06	0.155953
chr16:83806977-83808477	HSBP1	0.166086	0.81772815	0.03832237	0.166064328	0.23440365	0.199086	0.02013983	0.374488775	0.255847	0.128982	0.173615	0.13955	0.174015	0.123254	0.0823791	0.161558	0.139543	0.129261	0.152654	0.132269	0.139184	0.110697	0.11595	0.122143	0.149477	0.11566	0.137911	0.252463	0.134895	0.117568	Hypermethylated	0.024575	0.122421	0.146996	0.0855581	0.183858	0.0354005	0.0426401	0.117568
chr16:84186557-84188057	TAF1C	0.0820134	NA	0.6024495	0.206574706666667	0.191099886666667	0.180061	0.4294012	0.1919166	0.0868606	0.0399812	0.0424704	0.0390051	0.0313739	0.0324158	0.0246179	0.0458464	0.0371471	0.0277381	0.0285948	0.0266096	0.0372456	0.051086	0.0560705	0.0247413	0.031669	0.031936	0.0322653	0.246297	0.0356008	0.210696	Hypermethylated	0.0104476	0.0292896	0.0397371	0.0136182	0.0554085	1.28018e-06	5.09873e-06	0.210696
chr16:84647510-84649010	KLHL36	0.250891	NA	NA	0.469445736666667	0.9339588	0.273001	0.184960445	0.246433066666667	0.173226	0.0125939	0.0126961	0.0140658	0.0139747	0.0153737	0.0115502	0.0157982	0.0126425	0.0144108	0.014797	0.0137556	0.101779	0.0126646	0.0153771	0.0158935	0.0140455	0.0159589	0.0153692	0.361702	0.0190414	0.342661	Hypermethylated	0.0024153	0.012961	0.0153763	0.00933801	0.0189992	4.1606e-06	1.38355e-05	0.342661
chr16:8620697-8622197	METTL22	0.139928	0.4286335	NA	0.1965276825	0.097296344	0.176573	0.1914882475	0.110793642857143	0.139056	0.0180458	0.0176195	0.0144658	0.0191787	0.0143146	0.0136564	0.020148	0.0163408	0.0450429	0.0155655	0.0200293	0.0376358	0.0156038	0.0203643	0.0147095	0.0162952	0.01471	0.0149936	0.185037	0.0193733	0.165664	Hypermethylated	0.00503581	0.0147809	0.0198167	0.00722716	0.0273704	1.28018e-06	5.09873e-06	0.165664
chr16:87492524-87494024	ZCCHC14	0.195347	NA	NA	NA	0.02587733	0.0228196	NA	0.0210354	0.0238355	0.226062	0.196064	0.202267	0.216212	0.138932	0.0573341	0.245052	0.1538	0.178199	0.190593	0.222081	0.175958	0.286667	0.2445	0.2587	0.192719	0.166445	0.210662	0.0577829	0.197903	-0.14012	Hypomethylated	0.0485491	0.176518	0.225067	0.103694	0.297891	0.00356623	0.00537059	0.14012
chr16:87765486-87766986	KLHDC4	0.293347	0.48432431	0.478766385	0.252341673333333	0.2153339725	0.209912	0.359062815	0.48853065	0.199458	0.207322	0.209714	0.219597	0.240774	0.246112	0.168164	0.237635	0.243292	0.226228	0.200088	0.220242	0.174989	0.205843	0.233824	0.242577	0.236266	0.212486	0.213411	0.331231	0.218809	0.112422	Hypermethylated	0.0293732	0.20792	0.237293	0.16386	0.281353	0.0267524	0.0332017	0.112422
chr16:88637571-88639071	IL17C	0.298012	NA	NA	0.02122071	0.141261815	0.123022	0.9494292	0.0210354	0.382561	0.393381	0.414611	0.398079	0.445744	0.418939	0.319392	0.419099	0.440786	0.426359	0.400031	0.31573	0.398151	0.425138	0.398254	0.221237	0.376723	0.23011	0.366798	0.276649	0.378253	-0.101605	Hypomethylated	0.0497802	0.369279	0.419059	0.294609	0.49373	0.0245475	0.0309068	0.101605
chr16:8868506-8870006	CARHSP1	0.172628	0.50690355	0.6024495	0.1057184075	0.214858988571429	0.144489	0.126520953333333	0.2657309	0.18547	0.0922108	0.08489	0.104068	0.100219	0.0817831	0.117813	0.10883	0.125184	0.124843	0.0902747	0.0937415	0.123786	0.0712956	0.0866086	0.0702665	0.148044	0.0637255	0.105552	0.258308	0.0996187	0.158689	Hypermethylated	0.030248	0.0853196	0.115568	0.0399476	0.16094	2.85908e-05	7.68688e-05	0.158689
chr16:89170747-89172247	CDH15	0.0618883	0.02015032	NA	0.02122071	0.02587733	0.0228196	NA	0.08044245	0.0764334	0.119394	0.16162	0.142802	0.145196	0.179408	0.230566	0.142586	0.146907	0.111147	0.183164	0.155243	0.260251	0.126196	0.125839	0.118236	0.178265	0.136131	0.127174	0.0441189	0.155007	-0.110888	Hypomethylated	0.0476627	0.126441	0.174103	0.0549469	0.245597	4.1606e-06	1.38355e-05	0.110888
chr16:89685688-89687188	CDK10	0.128612	0.02015032	NA	0.02122071	NA	0.137362	0.02013983	0.0210354	0.179469	0.195026	0.308817	0.260042	0.278949	0.224008	0.206846	0.18284	0.26453	0.239966	0.243838	0.24751	0.199482	0.194373	0.315642	0.198633	0.119947	0.248079	0.266819	0.0754271	0.233075	-0.157648	Hypomethylated	0.0645622	0.198845	0.263408	0.102002	0.360251	2.91242e-05	7.78512e-05	0.157648
chr17:10837587-10839087	PIRT	0.761526	0.5657151	NA	0.3861534	0.4854287	0.783895	0.6523762	0.704870271428571	0.785955	0.768499	0.7173	0.814723	0.749275	0.739657	0.728344	0.852596	0.776896	0.757679	0.769952	0.753557	0.774044	0.778493	0.820915	0.803636	0.796278	0.800474	0.766857	0.64074	0.776065	-0.135325	Hypomethylated	0.0448376	0.754588	0.799425	0.687331	0.866682	0.0187329	0.02411	0.135325
chr17:11597469-11598969	DNAH9	0.107781	0.185711885714286	0.104748061428571	0.214946935714286	0.9339588	0.116366	0.02013983	0.102793866666667	0.274094	0.0855284	0.271138	0.089186	0.114319	0.0977062	0.0743871	0.121241	0.0707756	0.0446261	0.0925026	0.0718422	0.0449318	0.0638334	0.0443154	0.0692265	0.222527	0.0840761	0.10737	0.228949	0.0983073	0.130642	Hypermethylated	0.0353402	0.0696138	0.104954	0.0166035	0.157964	0.0308277	0.0376873	0.130642
chr17:1269443-1270943	BHLHA9	0.305846	0.6382573	NA	0.26526157	0.9339588	0.62972	0.546634276666667	0.9560259	0.44596	0.268225	0.400661	0.293189	0.403815	0.360798	0.451556	0.265974	0.39174	0.255251	0.260759	0.315183	0.22271	0.27689	0.365902	0.26406	0.424235	0.306312	0.377263	0.590208	0.328029	0.262179	Hypermethylated	0.121584	0.266537	0.388121	0.0841613	0.570496	0.0076299	0.0106589	0.262179
chr17:15562983-15564483	TVP23C	0.17031	0.212849046666667	0.0249577466666667	0.20076354	0.7837039	0.162484	0.1613978225	0.17795724	0.179474	0.0851781	0.118114	0.0760962	0.144572	0.127448	0.130312	0.117123	0.128977	0.121819	0.075978	0.0810864	0.0919502	0.116002	0.0845609	0.122744	0.111819	0.0979255	0.109795	0.230433	0.107861	0.122572	Hypermethylated	0.0356415	0.0868711	0.122513	0.0334089	0.175975	0.000601687	0.00110628	0.122572
chr17:15619204-15620704	CDRT1	0.911295	0.755152575	0.67185925	0.7560684	0.75571945	0.834274	0.592402125	0.76991265	0.918801	0.921915	0.857027	0.938906	0.867721	0.924844	0.888146	0.959583	0.938637	0.842254	0.929255	0.912318	0.925665	0.86174	0.940329	0.946802	0.954882	0.869068	0.937307	0.773943	0.912022	-0.138079	Hypomethylated	0.0650011	0.873837	0.938839	0.776336	1.03634	0.000153195	0.000344566	0.138079
chr17:15698751-15700251	ZNF286A	0.0940457	0.22618598	0.6995773	0.1871883325	NA	0.188974	0.224770515	0.11595328	0.171816	0.0433671	0.0423547	0.0335846	0.0387771	0.0302147	0.0337959	0.0574905	0.0332176	0.0364568	0.0339098	0.0434986	0.0447633	0.0316332	0.0365616	0.0315658	0.0338634	0.0328225	0.0354164	0.238564	0.0374052	0.201159	Hypermethylated	0.008151	0.0333093	0.0414603	0.0210828	0.0536868	1.28018e-06	5.09873e-06	0.201159
chr17:16491693-16493193	LRRC75A	0.619092	0.9484983	NA	0.585912166666667	NA	0.598498	0.02013983	0.7792135	0.673991	0.295481	0.279971	0.292058	0.301907	0.31578	0.276806	0.311149	0.314474	0.296924	0.307713	0.289606	0.314178	0.315783	0.298828	0.309195	0.297336	0.299847	0.301122	0.603621	0.301009	0.302612	Hypermethylated	0.014819	0.295842	0.310661	0.273613	0.332889	0.00489703	0.00715759	0.302612
chr17:17680457-17681957	RAI1	0.335633	NA	0.01539177	0.277751906666667	0.02587733	0.334641	0.329902953333333	0.316982533333333	0.33876	0.0470848	0.0698525	0.054316	0.0293785	0.0375968	0.0285476	0.0889233	0.0460915	0.0259158	0.0303228	0.0596962	0.0331747	0.0319054	0.0197729	0.0271169	0.0517418	0.0413513	0.0224736	0.246868	0.0414035	0.205464	Hypermethylated	0.0218223	0.0287553	0.0505776	-0.00397809	0.083311	0.0351833	0.0426	0.205464
chr17:18259661-18261161	MIEF2	0.0990792	NA	NA	0.08925778	0.9339588	0.0982268	0.0878354114285714	0.114929944444444	0.07345	0.0461764	0.0374599	0.0448013	0.0373214	0.0351196	0.0264727	0.0543158	0.0406936	0.042737	0.0368574	0.042067	0.0346243	0.041146	0.0423771	0.0288554	0.0381893	0.0403784	0.0280754	0.21382	0.0387593	0.17506	Hypermethylated	0.00674547	0.0355541	0.0422995	0.0254359	0.0524177	4.1606e-06	1.38355e-05	0.17506
chr17:18363050-18364550	SHMT1	0.224	0.520393406666667	0.8079727	0.44915047	0.207493624	0.0732784	0.393638615	0.249959511111111	0.197281	0.146089	0.151152	0.103921	0.155599	0.135492	0.140721	0.135252	0.143678	0.123507	0.137363	0.141323	0.113665	0.166715	0.127181	0.166633	0.118191	0.142983	0.159799	0.347019	0.139404	0.207615	Hypermethylated	0.0206876	0.129199	0.149886	0.0981676	0.180918	0.000601687	0.00110628	0.207615
chr17:18475788-18477288	LGALS9C	0.0218515	0.02015032	NA	0.4108156	0.328571153333333	0.123022	NA	0.481138133333333	0.284772	0.504198	0.342419	0.548142	0.383907	0.49183	0.364821	0.495637	0.468862	0.500491	0.439308	0.450024	0.503597	0.619363	0.502883	0.538832	0.427071	0.530374	0.516803	0.238617	0.479364	-0.240747	Hypomethylated	0.0716648	0.441987	0.513651	0.334489	0.621149	0.000549199	0.001089	0.240747
chr17:19977328-19978828	AKAP10	0.324803	0.9484983	0.01539177	0.331727466	0.631264976666667	0.345972	0.470073643333333	0.0749781428571429	0.320203	0.282011	0.151278	0.306447	0.282024	0.296761	0.232796	0.267007	0.31918	0.287416	0.263625	0.293827	0.316645	0.306976	0.309078	0.327742	0.33605	0.17421	0.283221	0.384768	0.279794	0.104974	Hypermethylated	0.037795	0.270758	0.308553	0.214065	0.365245	0.0405072	0.0482729	0.104974
chr17:2041021-2042521	OVCA2	0.118433	0.7507639	NA	0.187386848571429	NA	0.0934543	0.126520953333333	0.193678433333333	0.111131	0.035733	0.0541586	0.046472	0.038622	0.0420688	0.0718996	0.097699	0.0492478	0.0415653	0.042248	0.116491	0.0310664	0.0441896	0.0447603	0.0351368	0.127145	0.0505152	0.0423603	0.22591	0.0561877	0.169722	Hypermethylated	0.0115565	0.0416912	0.0532477	0.0243564	0.0705825	0.000187227	0.000416393	0.169722
chr17:21125963-21127463	DHRS7B	0.0793902	0.02543434625	NA	0.06683729625	0.6401775	0.120778	0.03605615125	0.0585796333333333	0.114204	0.0260665	0.0194969	0.0193023	0.0195552	0.0255431	0.019158	0.0252842	0.0216922	0.0201481	0.0212147	0.0207915	0.0196269	0.0351424	0.0387791	0.0313113	0.0236204	0.0225183	0.0234824	0.142682	0.0240407	0.118641	Hypermethylated	0.00572117	0.0197572	0.0254784	0.0111754	0.0340601	3.84055e-05	0.000101877	0.118641
chr17:28041676-28043176	NLK	0.416616	0.5896987	NA	0.7095053	0.78706815	0.761393	0.62635145	0.617315233333333	0.366153	0.428389	0.423338	0.448913	0.417657	0.361587	0.440337	0.393852	0.452835	0.412336	0.412343	0.435876	0.402067	0.422254	0.407448	0.466439	0.434691	0.360571	0.382515	0.609263	0.416858	0.192404	Hypermethylated	0.0321673	0.403412	0.435579	0.355161	0.48383	0.00923269	0.0127064	0.192404
chr17:28369807-28371307	VTN	0.310978	0.02015032	0.01539177	0.21299998	0.02587733	0.570173	0.087014776	0.153871725	0.284854	0.29649	0.523947	0.447022	0.361637	0.354653	0.613464	0.348625	0.38964	0.373445	0.437645	0.379152	0.548433	0.364096	0.295636	0.319421	0.491109	0.451212	0.370585	0.186812	0.409234	-0.222422	Hypomethylated	0.0937659	0.356399	0.450165	0.21575	0.590814	0.000768964	0.00138633	0.222422
chr17:31296739-31298239	OMG	0.94465	0.752900566666667	0.629251133333333	0.785078066666667	0.798713333333333	0.833595	0.8624781	0.822641233333333	0.910337	0.955058	0.946067	0.914885	0.954837	0.927795	0.933454	0.939098	0.958789	0.893291	0.899497	0.94711	0.948415	0.935551	0.919668	0.946048	0.900401	0.923302	0.914541	0.815516	0.930989	-0.115473	Hypomethylated	0.0307681	0.916081	0.946849	0.869929	0.993001	0.000205683	0.000446718	0.115473
chr17:32485992-32487492	CDK5R1	0.272405	0.686958	NA	0.7402628	0.538009	0.304864	0.484784515	0.2734289	0.15314	0.133963	0.267707	0.252353	0.290971	0.26143	0.251293	0.237651	0.314096	0.301528	0.238348	0.243972	0.211734	0.189925	0.218376	0.162712	0.295357	0.165876	0.159201	0.431731	0.233139	0.198593	Hypermethylated	0.070761	0.195377	0.266138	0.0892354	0.372279	0.00923269	0.0127064	0.198593
chr17:32990846-32992346	SPACA3	0.963196	NA	NA	0.9505134	0.9339588	0.958283	NA	0.9560259	0.96861	0.800062	0.823622	0.783754	0.767597	0.89127	0.74292	0.878832	0.905205	0.841756	0.817639	0.800256	0.713969	0.858584	0.861114	0.830867	0.828288	0.860057	0.838401	0.955098	0.824677	0.13042	Hypermethylated	0.0595783	0.80011	0.859689	0.710743	0.949056	1.48593e-05	4.27627e-05	0.13042
chr17:35537178-35538678	SLFN12L	0.773967	0.4789098	NA	0.5403642	NA	0.524347	0.6054103	0.2686126	0.699737	0.793341	0.549279	0.873727	0.78142	0.895504	0.768417	0.935044	0.820849	0.872963	0.754589	0.862563	0.941492	0.859431	0.879995	0.910582	0.946724	0.601815	0.864339	0.555907	0.828449	-0.272542	Hypomethylated	0.107227	0.7844	0.891627	0.62356	1.05247	0.0002746	0.000579201	0.272542
chr17:3800688-3802188	ITGAE	0.838214	NA	NA	0.40145425	NA	0.832258	0.6708068	0.80568402	0.806799	0.853312	0.652308	0.897818	0.867883	0.875942	0.863512	0.893182	0.833577	0.83282	0.863697	0.857941	0.891318	0.858057	0.902449	0.890389	0.866296	0.802865	0.864531	0.725869	0.853772	-0.127903	Hypomethylated	0.0323084	0.854469	0.886777	0.806006	0.93524	0.00251122	0.00395311	0.127903
chr17:39197169-39198669	CACNB1	0.0808986	0.4286335	0.2699253	0.234616155	0.02587733	0.134124	0.036836004	0.154605471428571	0.0795917	0.0437908	0.0284449	0.0214396	0.0313882	0.0353174	0.0206159	0.0453516	0.0367063	0.0316408	0.0300641	0.0413075	0.0544497	0.042373	0.0427067	0.0353627	0.0236581	0.0304866	0.024505	0.160568	0.0344227	0.126145	Hypermethylated	0.0132569	0.0288497	0.0421066	0.00896434	0.061992	0.000976354	0.00171355	0.126145
chr17:39460485-39461985	CDK12	0.135222	0.205819916	0.01539177	0.0966017188888889	0.188308935	0.142613	0.14326866625	0.133368757777778	0.152611	0.0245812	0.0223429	0.0288227	0.0262505	0.0222234	0.0207324	0.0366247	0.0367931	0.0300811	0.0270217	0.0279612	0.0343336	0.0284844	0.0361117	0.0282295	0.0245846	0.0285501	0.0293665	0.134801	0.0285053	0.106295	Hypermethylated	0.00490141	0.0250011	0.0299025	0.0176489	0.0372546	0.000601687	0.00110628	0.106295
chr17:39918135-39919635	GSDMB	0.636495	0.6791673	0.6024495	0.743897585	0.511969952	0.70458	0.509530434	0.658780866666667	0.74739	0.831313	0.881717	0.788216	0.868366	0.819949	0.760167	0.75116	0.830799	0.772318	0.800129	0.765731	0.782012	0.809208	0.80705	0.806346	0.669543	0.833996	0.781562	0.643807	0.797754	-0.153948	Hypomethylated	0.0534576	0.774629	0.828086	0.694442	0.908273	5.12074e-06	1.60673e-05	0.153948
chr17:40053908-40055408	MED24	0.181497	0.114344415	0.478766385	0.109278652222222	0.136197884	0.221588	0.15345278125	0.162944955555556	0.183497	0.0741378	0.0941502	0.0887507	0.0724927	0.0733064	0.0943358	0.0870737	0.089856	0.0636025	0.083366	0.0709543	0.0701014	0.0769883	0.0655252	0.108711	0.0784435	0.0768509	0.0738636	0.193507	0.0801395	0.113368	Hypermethylated	0.0156354	0.0726961	0.0883315	0.0492431	0.111785	4.26728e-07	2.33524e-06	0.113368
chr17:40501123-40502623	TNS4	0.178985	NA	NA	0.04871194	0.02587733	0.386203	0.0676529533333333	0.487141425	0.21279	0.498162	0.613632	0.421483	0.452829	0.517021	0.304724	0.499004	0.585826	0.422985	0.472277	0.411596	0.404847	0.520139	0.469554	0.429164	0.427472	0.544921	0.459628	0.201052	0.469737	-0.268685	Hypomethylated	0.0884098	0.424107	0.512517	0.291492	0.645131	0.00102351	0.00177612	0.268685
chr17:41184411-41185911	KRTAP4-1	0.655253	0.639048973333333	0.09106519	0.7027183	0.609005633333333	0.58002	0.5484498	0.6869063	0.74517	0.688795	0.774222	0.731934	0.762207	0.642767	0.754401	0.697014	0.675159	0.690035	0.726072	0.712815	0.694511	0.752274	0.685656	0.761333	0.707192	0.653929	0.650636	0.584182	0.708942	-0.12476	Hypomethylated	0.0607481	0.686441	0.747189	0.595319	0.838311	0.00747116	0.0104898	0.12476
chr17:41489410-41490910	KRT36	0.495816	0.2966416	NA	0.4104576025	0.39507319	0.199906	0.25241308	0.61989815	0.577863	0.54817	0.744315	0.399166	0.539304	0.558932	0.582396	0.560796	0.582486	0.539912	0.598184	0.515001	0.48981	0.569028	0.527319	0.524158	0.539903	0.653451	0.614491	0.406009	0.560379	-0.15437	Hypomethylated	0.0521482	0.530315	0.582463	0.452093	0.660685	0.0220755	0.0280484	0.15437
chr17:41836824-41838324	KLHL10	0.430783	NA	0.06125297	0.552275103333333	0.9339588	0.600862	0.498002976666667	0.2305433	0.598654	0.650435	0.71772	0.59316	0.733059	0.63304	0.725698	0.664719	0.65559	0.650933	0.642926	0.677489	0.703423	0.691627	0.661652	0.659464	0.714969	0.63083	0.681425	0.488292	0.671564	-0.183273	Hypomethylated	0.0499145	0.650559	0.700474	0.575688	0.775346	0.00268327	0.00418602	0.183273
chr17:42193994-42195494	GHDC	0.2548	0.5982465	0.449326266666667	0.20574192	0.20293650625	0.226557	0.166269131666667	0.226572792	0.228645	0.0632679	0.0580661	0.0397181	0.0701272	0.0459051	0.0285905	0.0581014	0.0577415	0.0418374	0.0399814	0.0513261	0.0377165	0.0664491	0.0580748	0.035255	0.0349531	0.0544554	0.0388762	0.284344	0.0489135	0.23543	Hypermethylated	0.018986	0.0390867	0.0580726	0.0106077	0.0865516	4.26728e-07	2.33524e-06	0.23543
chr17:42535240-42536740	NAGLU	0.186041	0.123394108	0.4361874	0.200710305384615	0.0985226490909091	0.192471	0.176701833	0.269464792	0.164209	0.0791079	0.0977278	0.106501	0.0991151	0.092046	0.118957	0.0783394	0.104509	0.0868148	0.100324	0.0976205	0.0803263	0.0549799	0.0858249	0.100316	0.0958004	0.082045	0.0733236	0.2053	0.09076	0.11454	Hypermethylated	0.0192601	0.080756	0.100016	0.0518658	0.128906	1.28018e-05	3.75413e-05	0.11454
chr17:42551922-42553422	HSD17B1	0.909679	0.9484983	0.6024495	0.9505134	0.538009	0.958283	0.9494292	0.9292613	0.959916	0.986385	0.842988	0.987416	0.991277	0.986972	0.992958	0.990561	0.986521	0.990028	0.988947	0.98915	0.989461	0.981563	0.987804	0.991125	0.992483	0.969924	0.980998	0.860671	0.979253	-0.118582	Hypomethylated	0.00400897	0.986419	0.990428	0.980405	0.996441	1.92028e-05	5.32771e-05	0.118582
chr17:42658283-42659783	TUBG2	0.225735	0.370447792	0.60638675	0.241321884444444	0.285329178571429	0.312926	0.296031193333333	0.2518192875	0.224662	0.0574081	0.0417863	0.0692005	0.0450731	0.0433939	0.121722	0.0394836	0.0484073	0.0361175	0.0460772	0.0475652	0.0799842	0.0455076	0.0737724	0.0529838	0.109804	0.0332246	0.0578322	0.31274	0.0582969	0.254443	Hypermethylated	0.0225447	0.0438137	0.0663584	0.0099966	0.100176	4.26728e-07	2.33524e-06	0.254443
chr17:42744540-42746040	EZH1	0.221069	0.15277146	0.942141	0.0971853755555556	0.32909834	0.178501	0.478347933333333	0.15086622	0.146005	0.0646196	0.0602075	0.115571	0.0754432	0.14587	0.0889373	0.0723361	0.135927	0.0726249	0.0974955	0.0623497	0.186656	0.101402	0.113399	0.163582	0.140683	0.068965	0.0803607	0.299554	0.102579	0.196975	Hypermethylated	0.0584295	0.0724083	0.130838	-0.0152359	0.218482	0.000358452	0.000732717	0.196975
chr17:42823782-42825282	BECN1	0.262681	0.329599646666667	0.8079727	0.303900048571429	0.43461359	0.225025	0.152895454285714	0.202183811111111	0.245097	0.0166956	0.0161452	0.0177434	0.0174849	0.0197587	0.0148075	0.0228972	0.0210404	0.0190837	0.0170969	0.0186789	0.0237453	0.0186843	0.0230044	0.0163543	0.0188495	0.0196323	0.0201091	0.32933	0.0189895	0.31034	Hypermethylated	0.00282754	0.0171939	0.0200215	0.0129526	0.0242628	4.26728e-07	2.33524e-06	0.31034
chr17:44014463-44015963	TMEM101	0.152903	0.178758307272727	0.138542902	0.207079248	0.05479316	0.183582	0.274702864285714	0.172401453846154	0.187998	0.0529778	0.0536632	0.0663137	0.050774	0.0475485	0.0402353	0.0621447	0.0589352	0.0530769	0.0444606	0.0496495	0.0910243	0.0540342	0.0422455	0.0497065	0.0824259	0.040425	0.0478968	0.172307	0.0548632	0.117444	Hypermethylated	0.0100744	0.0476356	0.05771	0.0325241	0.0728215	8.10783e-06	2.46606e-05	0.117444
chr17:44066171-44067671	LSM12	0.158162	0.8590307	0.942141	0.307463806666667	0.27373672	0.192623	0.28620784	0.168423383333333	0.166293	0.0480733	0.0477963	0.0699872	0.0472831	0.0485735	0.0335449	0.0647219	0.0644958	0.0691604	0.0509886	0.0661945	0.120449	0.0672477	0.0495692	0.0495567	0.04286	0.0442851	0.0424874	0.372676	0.0570708	0.315605	Hypermethylated	0.018415	0.0474114	0.0658264	0.0197889	0.0934488	4.26728e-07	2.33524e-06	0.315605
chr17:44140929-44142429	HROB	0.130498	0.33944098	NA	0.0516462942857143	0.2829334825	0.091064	0.11890429375	0.10961627	0.128167	0.0327057	0.0331158	0.0406549	0.0520755	0.0305654	0.0219416	0.0400625	0.0414608	0.0422849	0.0370748	0.0380263	0.0302679	0.0478938	0.0317357	0.0323024	0.0355022	0.0285234	0.0367272	0.156534	0.0362734	0.12026	Hypermethylated	0.00862946	0.0318773	0.0405068	0.0189331	0.053451	2.56037e-06	9.39027e-06	0.12026
chr17:44502906-44504406	GPATCH8	0.198757	0.179859113333333	0.32430818	0.148954208	0.328571153333333	0.209912	0.2343000975	0.22904076	0.237758	0.0285155	0.0243343	0.0292972	0.0271673	0.0242875	0.0202412	0.0492369	0.0402628	0.037385	0.0264654	0.026043	0.0303503	0.0314734	0.0272513	0.0322971	0.029019	0.0287562	0.022773	0.232385	0.0297309	0.202654	Hypermethylated	0.00504398	0.0261486	0.0311926	0.0185827	0.0387586	4.26728e-07	2.33524e-06	0.202654
chr17:445440-446940	RFLNB	0.746159	0.8613182	NA	0.924914	NA	0.86347	0.3969454	0.81573	0.919298	0.934253	0.964053	0.935554	0.937902	0.906311	0.920068	0.914983	0.832879	0.945961	0.899281	0.954016	0.73418	0.932823	0.789539	0.933154	0.89801	0.902443	0.95142	0.789691	0.904824	-0.115133	Hypomethylated	0.0372433	0.900072	0.937315	0.844207	0.99318	0.0245475	0.0309068	0.115133
chr17:44707664-44709164	DBF4B	0.119596	0.1185456525	0.0517537028571429	0.115598074444444	0.168233635	0.16698	0.22292992	0.122280711111111	0.237584	0.0274161	0.0306977	0.0313968	0.0229981	0.0327059	0.0237011	0.037326	0.0322685	0.0325682	0.0226934	0.0290438	0.0251737	0.0386798	0.0273214	0.0364798	0.0209174	0.0286806	0.0311456	0.147056	0.0295119	0.117544	Hypermethylated	0.00678266	0.0257106	0.0324932	0.0155366	0.0426672	4.26728e-07	2.33524e-06	0.117544
chr17:46978753-46980253	RPRML	0.0615279	0.6382573	0.01539177	0.0517958214285714	0.2861198	0.0950386	0.02013983	0.13379394	0.163097	0.0144238	0.0155542	0.012775	0.0174207	0.0124017	0.0665263	0.0156339	0.0120547	0.0630697	0.0141591	0.067203	0.0607958	0.0103023	0.011083	0.0943708	0.118544	0.0136246	0.0162879	0.162796	0.0353461	0.12745	Hypermethylated	0.0495139	0.0129874	0.0625013	-0.0612834	0.136772	0.00519755	0.00749439	0.12745
chr17:47208347-47209847	MYL4	0.478657	0.5164223	NA	0.40361155	0.7047396	0.614241	0.6703338	0.4975105	0.534797	0.725929	0.682952	0.744446	0.681739	0.418247	0.526556	0.719663	0.718286	0.75059	0.840982	0.706115	0.686872	0.713985	0.730212	0.635305	0.478442	0.75995	0.733756	0.552539	0.680779	-0.12824	Hypomethylated	0.0508277	0.682042	0.73287	0.605801	0.809112	0.00512074	0.00745322	0.12824
chr17:47940570-47942070	PNPO	0.158274	0.48432431	NA	0.106731108888889	0.02587733	0.12676	0.220677906	0.17686715	0.14141	0.0236086	0.0247344	0.0272098	0.0272716	0.0214447	0.0205694	0.0242886	0.0291574	0.0326585	0.0270062	0.0314294	0.0403795	0.0366737	0.0263	0.0222855	0.0244169	0.026518	0.0255632	0.180115	0.0273064	0.152809	Hypermethylated	0.00436525	0.0243207	0.028686	0.0177728	0.0352338	0.000174105	0.000389077	0.152809
chr17:47957383-47958883	PRR15L	0.202577	0.08032781	NA	0.0587458066666667	0.02587733	0.0591893	0.0440017975	0.11985074	0.183364	0.301844	0.5158	0.222765	0.24224	0.279934	0.115015	0.311008	0.34814	0.243652	0.243676	0.213261	0.220588	0.341206	0.273531	0.205995	0.231317	0.368339	0.302306	0.0967417	0.276701	-0.179959	Hypomethylated	0.0839293	0.224903	0.308832	0.0990093	0.434726	8.96129e-06	2.68452e-05	0.179959
chr17:48047358-48048858	NFE2L1	0.197813	0.116176806666667	0.4847513	0.241562973333333	0.186482961666667	0.105595	0.118322636666667	0.0563215225	0.177516	0.0916522	0.0649255	0.0864151	0.150743	0.126017	0.0599997	0.0902344	0.181414	0.0597933	0.0434689	0.0769888	0.0567758	0.0938032	0.0500912	0.140465	0.0736524	0.0769238	0.0343805	0.187171	0.0865413	0.10063	Hypermethylated	0.0334206	0.0598449	0.0932655	0.00971404	0.143396	0.00519755	0.00749439	0.10063
chr17:50397023-50398523	LRRC59	0.122301	0.4731854	NA	0.02122071	0.3614421	0.141821	0.137401191666667	0.0985228857142857	0.133246	0.0534986	0.0427762	0.0633222	0.0541917	0.0458004	0.0235042	0.0686472	0.0504928	0.0493153	0.0507442	0.0530473	0.0734793	0.0565592	0.0692171	0.0618471	0.0495468	0.0497589	0.0488307	0.186143	0.0535877	0.132555	Hypermethylated	0.011152	0.0493732	0.0605252	0.0326452	0.0772532	0.00168088	0.00276173	0.132555
chr17:50546173-50547673	SPATA20	0.296649	0.02015032	NA	0.28990607	0.2528976975	0.275303	0.267215869090909	0.25927263	0.274203	0.0477548	0.0574287	0.0641668	0.0661246	0.051221	0.0311306	0.062015	0.0663659	0.0545688	0.0576379	0.0578835	0.0637501	0.0564501	0.0716137	0.0580479	0.042981	0.0576786	0.0523748	0.24195	0.0566219	0.185328	Hypermethylated	0.010393	0.0529233	0.0633163	0.0373338	0.0789058	0.00168088	0.00276173	0.185328
chr17:55750050-55751550	PCTP	0.294892	0.523235805	0.537303366666667	0.2275348175	0.479918065	0.324879	0.262593598571429	0.351720242857143	0.193377	0.257427	0.256861	0.220363	0.359375	0.232254	0.251445	0.289493	0.208638	0.237027	0.246994	0.235678	0.237096	0.2443	0.2314	0.22443	0.184439	0.220903	0.256484	0.35505	0.244145	0.110906	Hypermethylated	0.0290517	0.226172	0.255224	0.182595	0.298802	0.0170939	0.0220617	0.110906
chr17:58082418-58083918	DYNLL2	0.268767	NA	NA	0.485867055	0.6916566	0.206861	0.5485904	0.32769755	0.208811	0.150319	0.152301	0.114707	0.167203	0.151104	0.0566258	0.134558	0.169275	0.132321	0.150632	0.131735	0.189138	0.137442	0.166772	0.181346	0.151004	0.135632	0.111135	0.391179	0.143514	0.247665	Hypermethylated	0.0302739	0.13288	0.163154	0.0874696	0.208565	4.1606e-06	1.38355e-05	0.247665
chr17:58487908-58489408	HSF5	0.799216	0.41373165	0.8063479	0.67993005	0.5708832	0.706131	0.8651046	0.52156545	0.747095	0.874908	0.638921	0.875018	0.866618	0.882387	0.767976	0.925419	0.925355	0.867234	0.81681	0.866395	0.952383	0.885167	0.90935	0.889385	0.90881	0.841702	0.803006	0.678889	0.860936	-0.182046	Hypomethylated	0.0560788	0.847875	0.903954	0.763757	0.988072	0.000153195	0.000344566	0.182046
chr17:58514138-58515638	MTMR4	0.190191	0.15631138	NA	0.301936273333333	0.7277813	0.256685	0.317037365	0.254783025	0.323657	0.188846	0.188502	0.197045	0.207922	0.193247	0.175799	0.182321	0.231728	0.185659	0.174316	0.189093	0.179896	0.156353	0.191664	0.20205	0.217764	0.130901	0.161025	0.316048	0.186341	0.129707	Hypermethylated	0.0192721	0.176823	0.196095	0.147915	0.225004	0.0062729	0.00893375	0.129707
chr17:58691601-58693101	RAD51C	0.481341	0.451139806666667	0.335633772222222	0.320910790714286	0.184106678	0.506692	0.293970731666667	0.3906059	0.353901	0.535858	0.476488	0.5518	0.530275	0.491996	0.51136	0.477296	0.536132	0.490804	0.553917	0.541614	0.56056	0.446966	0.564645	0.560688	0.538244	0.437374	0.426211	0.3687	0.512902	-0.144201	Hypomethylated	0.0685805	0.480673	0.549253	0.377802	0.652124	0.000272679	0.000578663	0.144201
chr17:60078421-60079921	HEATR6	0.183525	0.303227596666667	0.7551102	0.30697319	0.29836817	0.105196	0.43451294	0.2076918875	0.214121	0.125841	0.109376	0.162565	0.160821	0.0996314	0.0953677	0.200127	0.101958	0.150779	0.129646	0.147146	0.160003	0.1275	0.164864	0.115414	0.159927	0.137911	0.175404	0.312081	0.140238	0.171843	Hypermethylated	0.0425957	0.118021	0.160616	0.0541271	0.22451	0.000358452	0.000732717	0.171843
chr17:62807814-62809314	MARCHF10	0.530608	0.4286335	0.501696985	0.804310733333333	0.488889343333333	0.394649	0.332248015	0.6077203	0.389009	0.386643	0.391037	0.345466	0.346731	0.364254	0.542209	0.398118	0.376564	0.351738	0.398615	0.343482	0.345129	0.284772	0.353427	0.437987	0.408497	0.38141	0.360904	0.497529	0.378721	0.118808	Hypermethylated	0.0483649	0.347983	0.396348	0.275435	0.468895	0.0124344	0.0166031	0.118808
chr17:63873177-63874677	CSH2	0.73777	0.9484983	NA	0.7758288	0.9339588	0.784105	0.839572175	0.847122975	0.787535	0.648636	0.657053	0.714072	0.633638	0.663973	0.548965	0.766523	0.708977	0.649649	0.707462	0.700312	0.59895	0.663948	0.740228	0.692609	0.696729	0.643558	0.658147	0.831799	0.671857	0.159942	Hypermethylated	0.056785	0.648889	0.705674	0.563712	0.790852	5.12074e-06	1.60673e-05	0.159942
chr17:6434621-6436121	AIPL1	0.50098	0.379641573333333	NA	0.02122071	0.02587733	0.472323	0.5471233075	0.452753533333333	0.658634	0.648161	0.747708	0.582243	0.627213	0.724527	0.641875	0.734755	0.681373	0.6112	0.721668	0.701423	0.670662	0.610826	0.554508	0.535878	0.491026	0.685326	0.588324	0.382319	0.64215	-0.259831	Hypomethylated	0.103449	0.59395	0.697399	0.438777	0.852572	0.000444224	0.000901418	0.259831
chr17:67043553-67045053	CACNG1	0.772989	0.48849775	NA	0.88628855	0.6666494875	0.785472	0.59226816	0.815785681818182	0.776212	0.87118	0.850956	0.86837	0.662889	0.845371	0.885906	0.850399	0.760721	0.833225	0.843794	0.87434	0.884881	0.812816	0.853269	0.86262	0.840654	0.806044	0.868942	0.72302	0.837577	-0.114556	Hypomethylated	0.0337168	0.835083	0.868799	0.784507	0.919375	0.0158128	0.0206577	0.114556
chr17:73092188-73093688	SLC39A11	0.180991	NA	0.01539177	0.70809745	0.7359839	0.213356	0.360506266666667	0.181883633333333	0.192782	0.112911	0.132933	0.105037	0.167144	0.111121	0.162775	0.120146	0.166625	0.125583	0.0982816	0.0971533	0.100074	0.113128	0.128883	0.136859	0.161797	0.0942309	0.0998748	0.323624	0.124142	0.199482	Hypermethylated	0.0345628	0.101314	0.135877	0.0494702	0.187722	0.00168088	0.00276173	0.199482
chr17:74972259-74973759	HID1	0.191995	0.686958	0.2699253	0.17675625625	0.29186314	0.224647	0.415010665	0.16285437	0.0788416	0.120587	0.0790199	0.113975	0.151211	0.13161	0.160371	0.115648	0.137835	0.117754	0.121772	0.127249	0.16795	0.129986	0.14887	0.0936877	0.158157	0.0655862	0.0857526	0.27765	0.123723	0.153927	Hypermethylated	0.031718	0.114393	0.146111	0.0668162	0.193688	0.000601687	0.00110628	0.153927
chr17:75878081-75879581	TRIM47	0.195045	0.686958	0.54889245	0.295411955	0.02587733	0.13427	0.09354084	0.27552492	0.187304	0.0469662	0.0651265	0.0675149	0.0903512	0.0502367	0.0270482	0.0695886	0.0534963	0.0467439	0.0520413	0.0473206	0.056272	0.0471358	0.0590199	0.0475901	0.0378535	0.0550687	0.0539651	0.271425	0.0540744	0.217351	Hypermethylated	0.0111509	0.047182	0.0583329	0.0304556	0.0750593	0.000601687	0.00110628	0.217351
chr17:75896451-75897951	TRIM65	0.268113	0.3268491	NA	0.418830764	NA	0.280403	0.6428446	0.288175542857143	0.403975	0.236447	0.238915	0.374063	0.324871	0.236505	0.281047	0.276877	0.263347	0.265796	0.265981	0.279468	0.343759	0.240644	0.335152	0.24312	0.268213	0.225276	0.21914	0.375599	0.273257	0.102342	Hypermethylated	0.0413055	0.239347	0.280652	0.177389	0.342611	0.00764718	0.0106723	0.102342
chr17:76026806-76028306	EVPL	0.0707654	NA	NA	0.1437819525	0.02587733	0.0228196	NA	0.289985675	0.272819	0.473174	0.565161	0.367441	0.474024	0.562434	0.201891	0.488486	0.576624	0.3971	0.423296	0.391788	0.411764	0.529988	0.444044	0.521418	0.379997	0.407951	0.401731	0.137675	0.445462	-0.307787	Hypomethylated	0.114928	0.398258	0.513185	0.225866	0.685577	5.94371e-05	0.00014571	0.307787
chr17:76072017-76073517	SRP68	0.116276	0.02015032	0.085517835	0.121739553636364	0.5561187075	0.161119	0.0802182788888889	0.0830941153846154	0.122285	0.0409519	0.0384704	0.0437229	0.0346372	0.0378392	0.0220324	0.0575927	0.042845	0.0422399	0.0302938	0.0451869	0.0562081	0.0479868	0.0464921	0.05465	0.0310501	0.04062	0.0384967	0.149613	0.0417398	0.107873	Hypermethylated	0.00816874	0.037997	0.0461658	0.0257439	0.0584189	0.000601687	0.00110628	0.107873
chr17:76466602-76468102	AANAT	0.657216	0.81772815	0.942141	0.83813725	0.9339588	0.571128	0.439418721666667	0.715182857142857	0.666959	0.512539	0.483629	0.56763	0.600112	0.481478	0.513558	0.584972	0.543417	0.567108	0.582236	0.465288	0.647556	0.519605	0.554313	0.515211	0.624112	0.559303	0.480235	0.731319	0.544572	0.186746	Hypermethylated	0.0657912	0.512793	0.578585	0.414107	0.677271	0.0019126	0.00311666	0.186746
chr17:78213252-78214752	BIRC5	0.331548	0.686958	0.2699253	0.5120172775	0.9339588	0.303067	0.639666076666667	0.256387657142857	0.351915	0.289682	0.292195	0.289707	0.290437	0.293729	0.27842	0.295145	0.296091	0.283454	0.29087	0.283876	0.277252	0.292509	0.282841	0.291681	0.288537	0.289177	0.288574	0.47616	0.288565	0.187595	Hypermethylated	0.00702499	0.285041	0.292066	0.274504	0.302604	0.0199239	0.0254309	0.187595
chr17:81222465-81223965	CEP131	0.166283	0.8364902	0.152846925	0.2535438825	0.29181094	0.0927895	0.02013983	0.0730947555555556	0.0891919	0.0449827	0.0573981	0.0609517	0.145952	0.0477495	0.107711	0.0807639	0.0874722	0.0733904	0.0588448	0.0492087	0.0591716	0.0481774	0.0606151	0.125256	0.112254	0.0516302	0.0474114	0.219577	0.0732745	0.146302	Hypermethylated	0.035981	0.0498141	0.0857951	-0.00415738	0.139767	0.0124344	0.0166031	0.146302
chr17:8189680-8191180	BORCS6	0.127336	0.129744755	NA	0.083716068	0.9339588	0.0998446	0.163865415	0.0561035454545455	0.0952615	0.0152626	0.0142181	0.014849	0.014077	0.0156505	0.0143297	0.0154758	0.0136619	0.0149715	0.0150209	0.0162713	0.0133394	0.0139706	0.0143503	0.0156522	0.0123269	0.0133758	0.0115556	0.211229	0.0143533	0.196875	Hypermethylated	0.00146306	0.0137391	0.0152022	0.0115445	0.0173967	1.28018e-06	5.09873e-06	0.196875
chr17:81910899-81912399	PCYT2	0.272399	0.6975345	0.6369961175	0.378188414	0.503148788333333	0.203853	0.40937738625	0.451452922222222	0.239147	0.178267	0.255381	0.31812	0.246013	0.239123	0.25193	0.229325	0.318759	0.252477	0.272507	0.289281	0.316146	0.297733	0.329281	0.180938	0.289238	0.258229	0.261294	0.421344	0.26578	0.155564	Hypermethylated	0.0481278	0.247492	0.29562	0.175301	0.367812	0.0267524	0.0332017	0.155564
chr17:82715705-82717205	FN3KRP	0.1318	0.3268491	NA	0.324331605	0.317958315	0.124324	0.1896013225	0.2192047	0.149012	0.0418878	0.0375564	0.0435339	0.036158	0.0330204	0.0261182	0.0490449	0.0577258	0.0566305	0.0381228	0.0373583	0.0286887	0.0461987	0.0723714	0.0297187	0.0294199	0.0325002	0.0298236	0.222885	0.0403266	0.182559	Hypermethylated	0.0150398	0.0304927	0.0455325	0.0079331	0.0680921	1.28018e-06	5.09873e-06	0.182559
chr17:9791092-9792592	DHRS7C	0.42862	0.1896122	NA	0.448281175	NA	0.51563	0.502409418571429	0.470680514285714	0.558839	0.561917	0.575334	0.656965	0.523988	0.498361	0.480815	0.535223	0.535466	0.575765	0.619561	0.564062	0.590208	0.598461	0.57989	0.533076	0.439798	0.636557	0.553551	0.444867	0.558833	-0.113966	Hypomethylated	0.0540159	0.533613	0.587629	0.452589	0.668653	0.00302892	0.00469364	0.113966
chr17:9904771-9906271	RCVRN	0.63224	0.666977705	0.357484535	NA	0.3306799	0.464147	0.6245180375	0.50096405	0.552229	0.830728	0.876636	0.773345	0.730809	0.847529	0.754652	0.698725	0.719523	0.854357	0.891774	0.853668	0.671665	0.856387	0.881801	0.657559	0.644024	0.851343	0.784842	0.516155	0.787743	-0.271588	Hypomethylated	0.13184	0.722345	0.854185	0.524584	1.05194	5.12074e-06	1.60673e-05	0.271588
chr18:12406928-12408428	PRELID3A	0.234201	0.23817351	0.01539177	0.36249995	0.132005992857143	0.2307	0.164405476666667	0.0210354	0.120209	0.0262362	0.024989	0.0291592	0.0281597	0.0237915	0.0196523	0.0324579	0.0249823	0.0239477	0.0264083	0.0291225	0.0326985	0.0255766	0.0267212	0.0225997	0.0187383	0.0261065	0.0258806	0.168736	0.0259571	0.142779	Hypermethylated	0.00359367	0.0242064	0.0278	0.0188159	0.0331905	0.0146103	0.0192496	0.142779
chr18:26132868-26134368	PSMA8	0.862871	0.6807806	0.942141	0.743481942857143	0.521545	0.774837	0.7074939	0.61010319	0.771769	0.834128	0.795553	0.842344	0.825842	0.842609	0.77807	0.874013	0.892233	0.907601	0.847897	0.878883	0.731602	0.876108	0.881652	0.830537	0.726841	0.832222	0.839979	0.735002	0.835451	-0.100448	Hypomethylated	0.0485683	0.827016	0.875584	0.754163	0.948436	0.0199239	0.0254309	0.100448
chr18:46656720-46658220	LOXHD1	0.460571	0.55779575	NA	0.65224226	NA	0.460803	0.428510943333333	0.5081468	0.590778	0.658437	0.740311	0.66971	0.64344	0.742561	0.670063	0.696927	0.785895	0.653456	0.706826	0.703868	0.506844	0.705779	0.646527	0.573507	0.659812	0.674827	0.69768	0.522692	0.674248	-0.151556	Hypomethylated	0.0506001	0.654701	0.705301	0.578801	0.781201	0.0002746	0.000579201	0.151556
chr18:47035121-47036621	ELOA2	0.775861	0.64028895	0.58955087	0.857304445454545	0.2861198	0.729468	0.7624107	0.774363366666667	0.916316	0.924348	0.925038	0.944182	0.711689	0.898332	0.889284	0.954756	0.773564	0.949533	0.950671	0.916942	0.860572	0.9504	0.926512	0.760206	0.583599	0.918958	0.956816	0.70352	0.877522	-0.174002	Hypomethylated	0.0804449	0.86775	0.948195	0.747083	1.06886	0.00354355	0.00534223	0.174002
chr18:47175864-47177364	IER3IP1	0.0767381	0.02015032	0.5264229	0.1921412075	0.358766965	0.0936155	0.1062272725	0.116638166666667	0.152125	0.025045	0.0286786	0.0307201	0.027225	0.0269505	0.027145	0.0411733	0.0298934	0.0354321	0.0284883	0.0255057	0.035284	0.0266615	0.0591052	0.0304359	0.0272609	0.0284975	0.025141	0.182536	0.0310357	0.1515	Hypermethylated	0.00364993	0.0269992	0.0306491	0.0215243	0.036124	0.000601687	0.00110628	0.1515
chr18:49115-50615	TUBB8B	0.715437	0.8364902	NA	NA	0.6401775	0.718621	0.7608343	0.4362171	0.740663	0.93337	0.888351	0.93964	0.812299	0.877695	0.846692	0.919423	0.753903	0.924107	0.816126	0.919048	0.961737	0.898755	0.886762	0.926512	0.77471	0.884925	0.894731	0.692634	0.881044	-0.18841	Hypomethylated	0.0684935	0.854443	0.922936	0.751703	1.02568	7.90514e-05	0.000192437	0.18841
chr18:49486734-49488234	C18orf32	0.154724	0.1242562	0.7551102	0.252409526	0.299652565	0.158968	0.207665786666667	0.14097130375	0.192102	0.0367899	0.0553602	0.0585495	0.0570935	0.0541767	0.0310833	0.0830433	0.0397139	0.0578248	0.0477261	0.0602861	0.0634587	0.0470945	0.0784226	0.0515493	0.0451079	0.0465453	0.0364197	0.253984	0.0527914	0.201193	Hypermethylated	0.0129011	0.0454672	0.0583683	0.0261156	0.0777199	4.26728e-07	2.33524e-06	0.201193
chr18:50265995-50267495	CFAP53	0.139519	0.242419546666667	0.01539177	0.130874264285714	0.296801415	0.26315	0.623045766666667	0.2699595	0.134309	0.0644463	0.0658888	0.100222	0.0635051	0.112157	0.106923	0.105759	0.112549	0.208042	0.0861699	0.122618	0.0730557	0.072888	0.0827	0.0794577	0.0848976	0.0606879	0.0655171	0.235052	0.092638	0.142414	Hypermethylated	0.0389936	0.0676386	0.106632	0.00914825	0.165123	0.00122983	0.00210266	0.142414
chr18:54224169-54225669	MBD2	0.204167	0.45764929	0.284620746666667	0.255429025	0.43017201	0.256685	0.329902953333333	0.180613903333333	0.17467	0.142344	0.155122	0.126416	0.154953	0.154399	0.127933	0.165172	0.1631	0.13847	0.128992	0.150841	0.153808	0.131905	0.15812	0.133611	0.127759	0.1515	0.141098	0.28599	0.144752	0.141238	Hypermethylated	0.022483	0.132331	0.154814	0.0986068	0.188539	4.26728e-07	2.33524e-06	0.141238
chr18:54958961-54960461	CCDC68	0.317307	0.51344	0.6024495	0.84588	0.732865833333333	0.332768	0.4512854	0.2792186125	0.396678	0.0293145	0.077812	0.0326195	0.054411	0.0328367	0.0303774	0.0371205	0.0450448	0.0369863	0.0378139	0.02672	0.0338709	0.0471072	0.0335042	0.0273081	0.0200983	0.0880284	0.0674752	0.496877	0.042136	0.454741	Hypermethylated	0.0156537	0.0309379	0.0465916	0.00745736	0.0700721	4.26728e-07	2.33524e-06	0.454741
chr18:56650358-56651858	WDR7	0.111855	0.329599646666667	0.01539177	0.203338656666667	0.479918065	0.12608	0.152895454285714	0.13375934	0.109724	0.0385332	0.0357835	0.0481249	0.0370187	0.0376045	0.0219208	0.0535477	0.0325386	0.0375196	0.0313125	0.0359072	0.0608926	0.0369507	0.0504862	0.0349838	0.029661	0.0302285	0.0330089	0.184729	0.0381124	0.146617	Hypermethylated	0.0056449	0.0326562	0.0383011	0.0241888	0.0467684	0.000601687	0.00110628	0.146617
chr18:57146086-57147586	BOD1L2	0.882499	NA	0.942141	0.7830128	0.6916566	0.912683	0.9494292	0.7207433	0.631465	0.983964	0.981664	0.981028	0.949499	0.971695	0.979829	0.978506	0.978856	0.973718	0.976935	0.985244	0.980999	0.972153	0.97734	0.978491	0.981578	0.983827	0.968558	0.814204	0.976882	-0.162679	Hypomethylated	0.0069176	0.974523	0.98144	0.964146	0.991817	1.28018e-06	5.09873e-06	0.162679
chr18:579379-580879	CETN1	0.71922	0.810188166666667	0.355375828	0.795038033333333	0.5774801	0.823943	0.8578395	0.7610814	0.802658	0.905686	0.810736	0.873056	0.870545	0.835469	0.918499	0.820028	0.703855	0.915906	0.944176	0.921737	0.941872	0.945723	0.923774	0.90534	0.776825	0.869415	0.936316	0.722536	0.878831	-0.156295	Hypomethylated	0.0793088	0.843956	0.923265	0.724993	1.04223	0.000465987	0.000926641	0.156295
chr18:79796937-79798437	KCNG2	0.634386	NA	NA	0.065682905	NA	0.184201	0.02013983	NA	0.0238355	0.314586	0.538023	0.326979	0.381512	0.393547	0.543138	0.411966	0.482531	0.437892	0.370554	0.431544	0.425388	0.339508	0.382957	0.292827	0.55582	0.712164	0.435955	0.185649	0.432049	-0.2464	Hypomethylated	0.0980773	0.373294	0.471371	0.226178	0.618487	0.0373265	0.0449211	0.2464
chr18:79988063-79989563	TXNL4A	0.146567	0.4286335	0.142658535	0.119870605	0.221563015	0.215801	0.257074365	0.156245014285714	0.134183	0.0183264	0.0217563	0.0233477	0.0180774	0.0185447	0.0140657	0.0191993	0.0170195	0.0185645	0.0199875	0.019273	0.0219443	0.0204811	0.0188822	0.0228581	0.0172156	0.0203651	0.0196658	0.202511	0.0194208	0.18309	Hypermethylated	0.0020711	0.018381	0.0204521	0.0152743	0.0235588	4.26728e-07	2.33524e-06	0.18309
chr19:10010004-10011504	COL5A3	0.331365	0.5657151	0.01539177	0.15896318	NA	0.204253	0.2524621725	0.30633868	0.287897	0.0584892	0.133385	0.082622	0.0902864	0.0757884	0.0279242	0.0717456	0.0583908	0.0529392	0.0731579	0.0597952	0.0551664	0.0561084	0.0535473	0.0601495	0.0378969	0.0579383	0.0487734	0.265298	0.0641169	0.201181	Hypermethylated	0.0188528	0.0539521	0.0728049	0.0256729	0.101084	0.00168088	0.00276173	0.201181
chr19:11197045-11198545	KANK2	0.182751	NA	0.424510135	0.259901205	0.9339588	0.140636	0.26147102	0.218651116666667	0.211198	0.148339	0.158623	0.147381	0.1597	0.152298	0.176863	0.142451	0.164732	0.144259	0.131455	0.141426	0.163397	0.147675	0.162406	0.154246	0.187027	0.164109	0.127366	0.329135	0.154097	0.175037	Hypermethylated	0.0181099	0.145039	0.163149	0.117875	0.190314	0.00131219	0.00223249	0.175037
chr19:11596482-11597982	ZNF627	0.0454479	NA	0.942141	0.307654386	0.147021258333333	0.132098	0.13630100125	0.14812105	0.176062	0.0519515	0.049478	0.0509019	0.0431806	0.0446612	0.0282388	0.0771415	0.0477231	0.0436718	0.0380111	0.0485635	0.0826193	0.0520512	0.0546747	0.0515008	0.033856	0.0465103	0.0375309	0.254356	0.0490148	0.205341	Hypermethylated	0.0085355	0.0433034	0.0518389	0.0305001	0.0646421	0.000240675	0.00051786	0.205341
chr19:1204777-1206277	STK11	0.247378	0.9484983	NA	0.9505134	NA	0.490551	0.8191586	0.9560259	0.496223	0.251254	0.257676	0.251934	0.256925	0.251374	0.253955	0.259847	0.258132	0.256506	0.254774	0.254224	0.251591	0.245819	0.25816	0.254327	0.251228	0.252894	0.2494	0.701193	0.25389	0.447303	Hypermethylated	0.00539191	0.251428	0.25682	0.24334	0.264908	0.0038652	0.00581453	0.447303
chr19:12294383-12295883	ZNF44	0.229544	0.315508988	0.243453613333333	0.172627493	0.116685477	0.215664	0.178778874285714	0.228777463636364	0.133765	0.0478468	0.0633991	0.0640081	0.0814042	0.0819675	0.0575185	0.0491738	0.0874658	0.0826574	0.073524	0.0754166	0.0748367	0.0480799	0.0621812	0.0937529	0.0808061	0.050544	0.0621898	0.203867	0.0687096	0.135158	Hypermethylated	0.0225705	0.0586842	0.0812546	0.0248285	0.11511	4.26728e-07	2.33524e-06	0.135158
chr19:12734184-12735684	TRIR	0.326785	NA	0.2699253	0.37327183	0.50041261	0.296047	0.555073476666667	0.322978516666667	0.375343	0.0118019	0.0110064	0.0111475	0.0107004	0.00906306	0.00997028	0.00993119	0.00962705	0.00937103	0.0108838	0.0109797	0.0186917	0.0115702	0.0113558	0.0103852	0.0108583	0.0126252	0.0109488	0.37748	0.0111621	0.366317	Hypermethylated	0.0012297	0.010074	0.0113037	0.00822946	0.0131483	1.28018e-06	5.09873e-06	0.366317
chr19:12994474-12995974	NFIX	0.196665	NA	NA	0.3861534	0.538009	0.22495	0.5668748	0.2866782	0.237522	0.0126452	0.0100381	0.0107049	0.0113942	0.0105399	0.00933601	0.0117831	0.0117037	0.0161745	0.00996323	0.011415	0.00959163	0.0103436	0.0101186	0.0116702	0.00972818	0.0107402	0.0089024	0.348122	0.0109329	0.337189	Hypermethylated	0.00162445	0.00998196	0.0116064	0.00754528	0.0140431	4.1606e-06	1.38355e-05	0.337189
chr19:13773455-13774955	C19orf53	0.144985	0.26368818	0.478766385	0.139169722857143	0.159033184	0.134087	0.161157753333333	0.178681383333333	0.175576	0.0183787	0.016832	0.0185942	0.0184315	0.0192537	0.0167276	0.0221454	0.0184196	0.0170895	0.0194021	0.0180652	0.0222797	0.0206598	0.02042	0.0164023	0.0173855	0.0182569	0.0165288	0.203905	0.0186263	0.185279	Hypermethylated	0.00220154	0.0171635	0.019365	0.0138612	0.0226674	4.26728e-07	2.33524e-06	0.185279
chr19:13905200-13906700	CC2D1A	0.265939	0.456478905	NA	0.552275103333333	0.148737364	0.232505	0.2641321525	0.216595366666667	0.287054	0.0732208	0.084633	0.174655	0.202351	0.193126	0.157313	0.133333	0.172478	0.191518	0.172897	0.151569	0.270486	0.191927	0.230521	0.177527	0.221548	0.0777826	0.0937212	0.302965	0.165034	0.137931	Hypermethylated	0.0549342	0.137892	0.192826	0.0554909	0.275228	0.00213023	0.00342314	0.137931
chr19:13905617-13907117	BRME1	0.249667	0.456478905	NA	0.419511505	0.148737364	0.218526	0.237021894444444	0.207104593076923	0.280539	0.0732208	0.084633	0.174655	0.202351	0.193126	0.157313	0.133333	0.172478	0.191518	0.172897	0.151569	0.270486	0.191927	0.230521	0.177527	0.221548	0.0777826	0.0937212	0.277198	0.165034	0.112165	Hypermethylated	0.0549342	0.137892	0.192826	0.0554909	0.275228	0.00335024	0.00513433	0.112165
chr19:14085283-14086783	C19orf67	0.872935	NA	0.6024495	0.77714775	NA	0.827431	0.3392832	NA	0.836804	0.900306	0.922289	0.900073	0.765509	0.873781	0.859747	0.76395	0.879179	0.845848	0.622155	0.864613	0.831944	0.858624	0.890231	0.807399	0.911125	0.891382	0.858115	0.709342	0.847015	-0.137673	Hypomethylated	0.0556748	0.83542	0.891094	0.751907	0.974607	0.0330025	0.0402398	0.137673
chr19:14474854-14476354	PTGER1	0.243993	NA	NA	0.5923566	0.2861198	0.24131	0.224770515	0.31536206	0.0238355	0.0856487	0.104989	0.182223	0.0981135	0.0961784	0.306111	0.220076	0.122385	0.134655	0.0976182	0.103144	0.118894	0.129875	0.114367	0.0702999	0.365724	0.106153	0.115611	0.275392	0.142893	0.1325	Hypermethylated	0.0340887	0.0993712	0.13346	0.0482382	0.184593	0.02917	0.0361053	0.1325
chr19:14778060-14779560	ADGRE2	0.348283	0.0998255266666667	0.01539177	0.259258536666667	0.27735921	0.247223	0.25421539	0.368692666666667	0.295004	0.353121	0.518772	0.442449	0.373707	0.449024	0.412954	0.392951	0.402307	0.431652	0.403391	0.512051	0.294152	0.386123	0.327726	0.367069	0.472981	0.371124	0.251634	0.240584	0.397955	-0.157371	Hypomethylated	0.0716675	0.368083	0.43975	0.260581	0.547251	0.000153195	0.000344566	0.157371
chr19:14940488-14941988	OR7C2	0.692814	0.666977705	0.699609566666667	0.544139075	0.479918065	0.560632	0.454902546	0.57780252	0.71865	0.765745	0.793575	0.665577	0.764939	0.894383	0.732293	0.754545	0.758655	0.813907	0.789278	0.746604	0.72905	0.718058	0.695272	0.766875	0.547885	0.667783	0.811578	0.599494	0.745333	-0.14584	Hypomethylated	0.0628713	0.720806	0.783677	0.626499	0.877984	0.000358452	0.000732717	0.14584
chr19:15727023-15728523	OR10H2	0.418423	0.36379369	0.01539177	0.483825082	0.02587733	0.476843	0.470546355	0.32685486	0.467626	0.570202	0.625756	0.549303	0.565247	0.585581	0.429827	0.536978	0.593755	0.625833	0.639716	0.600698	0.474675	0.586126	0.501242	0.503457	0.457733	0.602131	0.527744	0.338798	0.554222	-0.215425	Hypomethylated	0.0894333	0.509529	0.598962	0.375379	0.733112	5.88885e-05	0.00014571	0.215425
chr19:16323825-16325325	KLF2	0.19657	NA	NA	0.353155955	0.02587733	0.216173	0.236871153333333	0.27127	0.163269	0.0287175	0.0341569	0.0577574	0.0495483	0.0318195	0.0312992	0.0629553	0.0485624	0.0619685	0.0438434	0.0566602	0.131908	0.0382553	0.0373243	0.0370929	0.0451961	0.0445267	0.089024	0.209027	0.0517009	0.157326	Hypermethylated	0.0203323	0.0371507	0.0574831	0.00665223	0.0879816	0.00489703	0.00715759	0.157326
chr19:17718479-17719979	MAP1S	0.140244	0.9484983	NA	0.1408701075	0.02587733	0.158931	0.1462148475	0.1427822	0.156064	0.0902239	0.0977854	0.0571175	0.0945214	0.0987818	0.0953288	0.0735164	0.10439	0.0750929	0.0880337	0.0673131	0.110164	0.0898951	0.0895535	0.0885812	0.105759	0.0471608	0.0707683	0.232435	0.0857771	0.146658	Hypermethylated	0.0232608	0.0739105	0.0971713	0.0390194	0.132062	0.00168088	0.00276173	0.146658
chr19:19137978-19139478	TMEM161A	0.120695	0.174874983333333	NA	0.0859497533333333	0.207493624	0.116366	0.175021391666667	0.16792705	0.126304	0.0506473	0.0239487	0.0193889	0.0196068	0.0163754	0.019973	0.0196622	0.0187021	0.0590569	0.0213881	0.0201556	0.020722	0.0189499	0.0180867	0.0176731	0.0195192	0.0159807	0.0185968	0.146829	0.0232463	0.123583	Hypermethylated	0.00195731	0.0186231	0.0205804	0.0156872	0.0235164	1.28018e-06	5.09873e-06	0.123583
chr19:19202914-19204414	NR2C2AP	0.125231	0.064014465	NA	0.063816528	0.4172487	0.129859	0.302159943333333	0.154605471428571	0.083579	0.0379239	0.037597	0.0418131	0.0331798	0.0360025	0.0193465	0.0574178	0.0444735	0.0429122	0.0331077	0.0411393	0.0472723	0.0487246	0.0537964	0.0437961	0.0391058	0.0441947	0.0372909	0.167564	0.0410608	0.126503	Hypermethylated	0.00703639	0.0373674	0.0444038	0.0268129	0.0549584	1.28018e-06	5.09873e-06	0.126503
chr19:19404674-19406174	GATAD2A	0.125918	0.08371936	0.3403511	0.114213108	NA	0.140636	0.134757065	0.0628193666666667	0.171893	0.0174517	0.0156921	0.0161165	0.0169683	0.0179483	0.0148507	0.0178401	0.0156562	0.0169738	0.0144478	0.0168964	0.0140227	0.0163289	0.0164189	0.0414569	0.0142809	0.0137367	0.0167424	0.146788	0.017435	0.129353	Hypermethylated	0.00192035	0.0150521	0.0169724	0.0121716	0.019853	1.28018e-06	5.09873e-06	0.129353
chr19:19643157-19644657	GMIP	0.193756	0.790266	0.475604	0.254853406666667	0.250698865	0.1712	0.227471336666667	0.1850162125	0.272406	0.191565	0.191054	0.198174	0.194342	0.193641	0.188334	0.166835	0.192218	0.145771	0.196542	0.176959	0.220441	0.196204	0.18532	0.17677	0.177478	0.200477	0.181351	0.313475	0.187415	0.126059	Hypermethylated	0.0172924	0.178446	0.195739	0.152507	0.221677	0.0146103	0.0192496	0.126059
chr19:19821250-19822750	ZNF506	0.0463319	0.044221316	0.02558016	0.0753632657142857	0.0901120542857143	0.0938486	0.104736493333333	0.0514455444444444	0.0639852	0.212861	0.156585	0.214207	0.149161	0.181052	0.100596	0.287516	0.142151	0.240221	0.189847	0.212051	0.216922	0.219014	0.207759	0.221788	0.218746	0.18335	0.573753	0.0661805	0.218199	-0.152018	Hypomethylated	0.0373203	0.181626	0.218947	0.125646	0.274927	8.53456e-07	4.26728e-06	0.152018
chr19:20076999-20078499	ZNF90	0.154529	0.55779575	0.01539177	0.395423233333333	NA	0.258704	0.5244399	0.04509537	0.0957974	0.553471	0.290216	0.627727	0.518403	0.510657	0.251115	0.496044	0.42857	0.178554	0.221557	0.452825	0.446042	0.513475	0.557168	0.562069	0.62833	0.527071	0.532209	0.255897	0.460861	-0.204964	Hypomethylated	0.115217	0.432938	0.548155	0.260112	0.720981	0.0302508	0.0371816	0.204964
chr19:20565281-20566781	ZNF737	0.173599	0.02015032	NA	0.02122071	0.41851431	0.0228196	0.02013983	0.078659925	0.0238355	0.233598	0.192596	0.220959	0.169108	0.437333	0.136965	0.268371	0.156182	0.245352	0.178485	0.235031	0.247332	0.270754	0.231108	0.238338	0.340991	0.414999	0.220818	0.0973674	0.246573	-0.149206	Hypomethylated	0.0634597	0.199651	0.263111	0.104462	0.3583	0.00268327	0.00418602	0.149206
chr19:21141039-21142539	ZNF431	0.201734	0.182950137777778	0.477712256666667	0.1908748825	0.12060565125	0.0990856	0.373770476666667	0.222638666666667	0.17678	0.342622	0.341768	0.344564	0.340034	0.364387	0.281803	0.331576	0.351745	0.370053	0.323183	0.383248	0.347264	0.322839	0.393058	0.366363	0.443714	0.378973	0.369718	0.22735	0.355384	-0.128034	Hypomethylated	0.0295018	0.340467	0.369969	0.296215	0.414222	0.0105393	0.0143765	0.128034
chr19:2248322-2249822	AMH	0.803918	NA	NA	0.4480116	NA	0.66506	0.30119695	0.5428202	0.725973	0.794777	0.794642	0.73864	0.832554	0.816161	0.794072	0.780735	0.840673	0.706218	0.785708	0.751267	0.814131	0.770155	0.783368	0.712719	0.807517	0.778829	0.762562	0.581163	0.781374	-0.20021	Hypomethylated	0.0398719	0.76446	0.804332	0.704652	0.86414	0.00739992	0.0104898	0.20021
chr19:2268485-2269985	OAZ1	0.0775181	0.164674365	0.942141	0.181479848	0.2013533225	0.193965	0.7806522	0.1300873125	0.121889	0.0986036	0.111617	0.112439	0.115053	0.104531	0.107214	0.115485	0.117471	0.111131	0.111223	0.107723	0.106634	0.0956548	0.108886	0.110694	0.11371	0.103099	0.101244	0.310418	0.108467	0.20195	Hypermethylated	0.0071763	0.105057	0.112233	0.0942924	0.122998	0.000601687	0.00110628	0.20195
chr19:23249894-23251394	ZNF724	0.0218515	NA	0.01539177	NA	0.02587733	0.0228196	0.02013983	0.0210354	0.0238355	0.560132	0.437567	0.554882	0.469075	0.649112	0.288647	0.549877	0.367984	0.506868	0.48472	0.471999	0.49005	0.555384	0.541802	0.558966	0.582352	0.488748	0.406956	0.0215644	0.498062	-0.476498	Hypomethylated	0.0854522	0.469806	0.555258	0.341628	0.683437	4.1606e-06	1.38355e-05	0.476498
chr19:2866334-2867834	ZNF556	0.570872	NA	NA	0.495376816666667	0.3306799	0.572112	0.409671372	0.5831926	0.559654	0.741511	0.722667	0.750921	0.849951	0.618496	0.722594	0.850335	0.778947	0.862768	0.82332	0.790629	0.438501	0.724026	0.663783	0.728475	0.797037	0.744678	0.653897	0.50308	0.736807	-0.233728	Hypomethylated	0.0728229	0.722612	0.795435	0.613378	0.904669	7.90514e-05	0.000192437	0.233728
chr19:29524993-29526493	VSTM2B	0.547495	0.1956069	NA	0.102928205	NA	0.527812	0.02013983	0.4362171	0.0238355	0.697204	0.401844	0.682298	0.590045	0.748836	0.472404	0.630615	0.634607	0.623441	0.40233	0.631268	0.684368	0.752543	0.670158	0.768107	0.773545	0.663579	0.674562	0.264862	0.638986	-0.374124	Hypomethylated	0.0687604	0.625234	0.693995	0.522094	0.797135	0.0002746	0.000579201	0.374124
chr19:2976563-2978063	TLE6	0.0679371	0.1680561	0.942141	0.0841630633333333	0.287613276666667	0.0842818	0.043185384	0.0617817666666667	0.100905	0.0304306	0.037939	0.0702621	0.0334588	0.0808335	0.0497765	0.0523092	0.0523669	0.086286	0.0695166	0.0387121	0.0409212	0.0379592	0.0316766	0.112316	0.141575	0.0369468	0.0459901	0.204452	0.0582931	0.146159	Hypermethylated	0.0321316	0.0379441	0.0700757	-0.0102533	0.118273	0.00747116	0.0104898	0.146159
chr19:3028780-3030280	TLE2	0.204646	NA	0.552370023333333	0.280098406666667	0.1237201725	0.255526	0.370484843333333	0.27294596	0.29512	0.0848473	0.0745493	0.0933723	0.0641856	0.0703816	0.108888	0.120554	0.0855691	0.0899242	0.083844	0.0904756	0.142872	0.090601	0.114098	0.0738258	0.0519132	0.0853294	0.0769069	0.294364	0.0890076	0.205356	Hypermethylated	0.0175408	0.0751387	0.0926795	0.0488275	0.118991	2.56037e-06	9.39027e-06	0.205356
chr19:33080180-33081680	GPATCH1	0.198733	0.438050906666667	0.01539177	0.32364513125	0.328571153333333	0.283024	0.346711338	0.1951043125	0.265688	0.10796	0.0866242	0.0757183	0.158081	0.123113	0.10147	0.112921	0.151643	0.141905	0.0719276	0.0781381	0.132724	0.0946737	0.119653	0.135263	0.176291	0.0558455	0.0748723	0.266102	0.111046	0.155056	Hypermethylated	0.0543683	0.0802596	0.134628	-0.00129285	0.21618	0.000601687	0.00110628	0.155056
chr19:3505310-3506810	FZR1	0.115889	0.1956069	NA	0.1469396325	0.2566463	0.119282	0.0676529533333333	0.12951788	0.0918141	0.0173701	0.0149673	0.0192206	0.0183682	0.0166289	0.0162975	0.018054	0.0179716	0.0226358	0.0175274	0.0178552	0.0192855	0.0199237	0.0182113	0.0185589	0.0132337	0.0169278	0.0176753	0.140419	0.0178174	0.122601	Hypermethylated	0.00147282	0.0170384	0.0185112	0.0148292	0.0207204	1.28018e-06	5.09873e-06	0.122601
chr19:35907795-35909295	TYROBP	0.481813	0.9484983	0.60603315	0.4480116	0.9339588	0.593782	0.433236766666667	0.423462375	0.572652	0.501702	0.437537	0.556228	0.435811	0.432235	0.415484	0.562906	0.354086	0.387918	0.461195	0.512301	0.483172	0.41672	0.410746	0.469239	0.447613	0.385407	0.350941	0.604605	0.445625	0.158981	Hypermethylated	0.0677583	0.411931	0.479689	0.310293	0.581326	0.0124344	0.0166031	0.158981
chr19:375526-377026	THEG	0.639574	0.4310927	NA	0.485867055	0.631264976666667	0.703242	0.505282666666667	0.62919496	0.653405	0.693094	0.763627	0.762432	0.707132	0.731176	0.80158	0.774645	0.719562	0.781428	0.713849	0.730223	0.710302	0.621385	0.698186	0.668388	0.854171	0.707048	0.703038	0.584865	0.73007	-0.145205	Hypomethylated	0.059288	0.70404	0.763328	0.615108	0.85226	0.000122898	0.000284713	0.145205
chr19:38263572-38265072	SPINT2	0.0639702	0.17349971	0.01539177	0.0746892325	0.230760765	0.0906145	0.5851718	0.0916002111111111	0.0998147	0.0207782	0.0278691	0.0222719	0.0219047	0.0292485	0.0163455	0.0274593	0.0233621	0.0220064	0.0278407	0.025847	0.0261007	0.0264376	0.0213116	0.0221328	0.0183948	0.0242595	0.0239782	0.15839	0.0237527	0.134638	Hypermethylated	0.00442325	0.0219302	0.0263534	0.0152953	0.0329883	0.000601687	0.00110628	0.134638
chr19:38303250-38304750	C19orf33	0.197061	NA	NA	0.040649208	0.127478186666667	0.115263	0.02013983	0.18331655	0.208815	0.226553	0.365302	0.234062	0.238646	0.262764	0.208602	0.270575	0.307588	0.235176	0.215306	0.23298	0.211762	0.259054	0.248353	0.209209	0.172577	0.280975	0.244112	0.127532	0.245755	-0.118224	Hypomethylated	0.0437182	0.218118	0.261836	0.152541	0.327414	4.99272e-05	0.000128755	0.118224
chr19:38402092-38403592	FAM98C	0.154918	NA	0.6995773	0.146015408	0.328571153333333	0.139752	0.14385509	0.170160357142857	0.16016	0.0231102	0.0205161	0.027298	0.0252596	0.0248155	0.0241735	0.0283148	0.0278629	0.0240312	0.0202832	0.0262372	0.0232643	0.0493188	0.0283593	0.0254986	0.0214475	0.0236489	0.0226878	0.242876	0.025896	0.21698	Hypermethylated	0.00388406	0.0231487	0.0270328	0.0173226	0.0328589	1.28018e-06	5.09873e-06	0.21698
chr19:39295406-39296906	IFNL1	0.631391	0.9484983	NA	0.84179165	0.9339588	0.591005	0.51534943	0.8883007	0.590364	0.258334	0.594971	0.258819	0.536996	0.298913	0.605173	0.358789	0.455713	0.436859	0.278419	0.241581	0.38944	0.339062	0.2706	0.265671	0.263728	0.349721	0.221954	0.742582	0.35693	0.385652	Hypermethylated	0.160791	0.264213	0.425004	0.0230277	0.66619	5.76083e-05	0.00014571	0.385652
chr19:39320363-39321863	LRFN1	0.0218515	NA	NA	0.02122071	NA	0.0228196	0.02013983	0.0210354	0.0238355	0.291736	0.370093	0.387919	0.410482	0.742125	0.53427	0.423812	0.675198	0.286424	0.270354	0.432407	0.360798	0.368351	0.407437	0.313918	0.805862	0.499164	0.424641	0.0218171	0.444722	-0.422905	Hypomethylated	0.119789	0.362687	0.482475	0.183004	0.662158	1.48593e-05	4.27627e-05	0.422905
chr19:39737529-39739029	CLC	0.154245	0.050239065	0.11535039	0.17711263	0.2087316075	0.230347	0.13162427	0.508722125	0.279196	0.407503	0.625147	0.343965	0.366893	0.441032	0.421033	0.406822	0.494629	0.441498	0.471268	0.386947	0.344466	0.424319	0.411562	0.250455	0.231168	0.46238	0.337804	0.206174	0.403827	-0.197653	Hypomethylated	0.0913086	0.350073	0.441382	0.21311	0.578344	0.000768964	0.00138633	0.197653
chr19:41218222-41219722	AXL	0.136651	0.216940985	0.477712256666667	0.342002684	0.456513533333333	0.310646	0.478733743333333	0.428619325	0.438362	0.078503	0.16399	0.164593	0.376523	0.0989289	0.283392	0.145508	0.132581	0.145961	0.0972272	0.105515	0.118419	0.097315	0.0984601	0.0843455	0.0487042	0.0758994	0.095078	0.365131	0.133941	0.23119	Hypermethylated	0.0502329	0.0956153	0.145848	0.020266	0.221198	5.88885e-05	0.00014571	0.23119
chr19:41353422-41354922	TGFB1	0.353579	0.9484983	NA	0.6998374	0.9339588	0.678366	0.57680111	0.9560259	0.372462	0.228898	0.192497	0.223955	0.237684	0.237751	0.249915	0.246291	0.254929	0.230371	0.242077	0.224485	0.230059	0.249564	0.232664	0.24389	0.245409	0.240094	0.224343	0.689941	0.235271	0.45467	Hypermethylated	0.0158408	0.229189	0.245029	0.205427	0.268791	1.28018e-06	5.09873e-06	0.45467
chr19:41363649-41365149	B9D2	0.109544	0.686958	0.01539177	0.107091337647059	0.164275660909091	0.112523	0.2348824725	0.117269938888889	0.116705	0.118136	0.0588756	0.0820107	0.0673249	0.122131	0.0685975	0.0777598	0.0786167	0.0824106	0.0836138	0.0817061	0.0937743	0.0828164	0.0763789	0.082988	0.0834495	0.0514237	0.0701322	0.18496	0.0812303	0.10373	Hypermethylated	0.0116403	0.0716939	0.0833342	0.0542335	0.100795	0.00519755	0.00749439	0.10373
chr19:42389797-42391297	CNFN	0.304451	NA	NA	0.5923566	0.9339588	0.297583	0.188861815	0.379627725	0.154823	0.20372	0.259035	0.175863	0.220657	0.184156	0.264871	0.202285	0.246436	0.166744	0.231451	0.282464	0.152799	0.177803	0.188703	0.157586	0.333271	0.221504	0.170191	0.40738	0.213308	0.194073	Hypermethylated	0.066342	0.176348	0.24269	0.0768348	0.342203	0.0405326	0.0482729	0.194073
chr19:44258885-44260385	ZNF233	0.146028	0.139931915	0.3362504	0.084387025	0.1382880975	0.180222	0.255170315	0.254783025	0.176217	0.0468245	0.0754645	0.0451671	0.0529742	0.0521165	0.0344335	0.0774695	0.0570631	0.0458538	0.049246	0.0581732	0.035582	0.0252107	0.0533223	0.0308176	0.0322918	0.0741137	0.0699269	0.190142	0.0508917	0.13925	Hypermethylated	0.0199174	0.0379783	0.0578956	0.00810219	0.0877717	4.26728e-07	2.33524e-06	0.13925
chr19:44304525-44306025	ZNF235	0.246604	0.200371015	0.44522431	0.17895146	0.2528976975	0.253405	0.2284197475	0.22668845	0.211079	0.0256169	0.0260941	0.0429219	0.027557	0.0249472	0.0222746	0.0367324	0.0292044	0.0379313	0.0299956	0.0237072	0.0264262	0.03105	0.0371027	0.109372	0.0252887	0.0281989	0.0268401	0.249293	0.033959	0.215334	Hypermethylated	0.00957564	0.0257362	0.0353118	0.0113727	0.0496753	4.26728e-07	2.33524e-06	0.215334
chr19:44642909-44644409	PVR	0.250623	0.229795942857143	0.72580405	0.24938334	0.328571153333333	0.204634	0.20572278	0.30198445	0.258624	0.0914919	0.111717	0.106802	0.113791	0.0948381	0.12516	0.121919	0.111495	0.092939	0.100937	0.0987982	0.115649	0.0760177	0.114876	0.132721	0.155057	0.0772405	0.093741	0.306127	0.107511	0.198616	Hypermethylated	0.0214408	0.0940153	0.115456	0.0618541	0.147617	4.26728e-07	2.33524e-06	0.198616
chr19:44776889-44778389	CBLC	0.0857044	0.02015032	NA	0.092201168	0.02587733	0.0637519	0.02013983	0.10034406	0.21729	0.160165	0.292444	0.180737	0.204162	0.241142	0.164884	0.200393	0.266633	0.127092	0.174287	0.164694	0.116972	0.173681	0.167306	0.1727	0.122194	0.206026	0.177153	0.0781823	0.184037	-0.105855	Hypomethylated	0.0384787	0.164742	0.20322	0.107024	0.260938	0.000779632	0.00139113	0.105855
chr19:45732438-45733938	MEIOSIN	0.714396	0.3268491	NA	0.8453881	NA	0.770582	0.651510633333333	0.774946275	0.841079	0.830619	0.854974	0.837581	0.888463	0.813164	0.876806	0.812044	0.883771	0.848492	0.877028	0.823336	0.858378	0.799482	0.880472	0.810533	0.83602	0.851896	0.79963	0.703536	0.843483	-0.139947	Hypomethylated	0.0564918	0.815707	0.872199	0.730969	0.956937	0.00489703	0.00715759	0.139947
chr19:45914278-45915778	NANOS2	0.487966	0.1405053	0.085517835	0.392443381666667	NA	0.548271	0.614371938333333	0.572631342857143	0.451145	0.561541	0.500394	0.577361	0.544616	0.532325	0.471758	0.594891	0.630811	0.639105	0.624348	0.577986	0.62851	0.584981	0.555341	0.49842	0.546483	0.561001	0.590341	0.411606	0.56779	-0.156183	Hypomethylated	0.0486714	0.545082	0.593754	0.472075	0.666761	0.0187329	0.02411	0.156183
chr19:46635702-46637202	GNG8	0.350957	NA	NA	0.2341998	NA	0.284656	0.8087916	0.1594293	0.368873	0.220619	0.242706	0.178831	0.18823	0.152662	0.34994	0.25741	0.332079	0.214741	0.173197	0.129542	0.225027	0.190592	0.197061	0.276245	0.150467	0.2539	0.201376	0.367818	0.21859	0.149228	Hypermethylated	0.0699205	0.181181	0.251101	0.0763	0.355982	0.0395703	0.0475802	0.149228
chr19:47744545-47746045	NOP53	0.031327	NA	NA	0.0485271533333333	0.02587733	0.0228196	0.02013983	0.03773176	0.0238355	0.154138	0.139817	0.128746	0.136397	0.136775	0.0921426	0.147596	0.152439	0.126695	0.136152	0.156247	0.139854	0.191136	0.156611	0.159041	0.136299	0.10929	0.14787	0.0300369	0.141514	-0.111477	Hypomethylated	0.0175249	0.136188	0.153713	0.109901	0.18	4.1606e-06	1.38355e-05	0.111477
chr19:48110317-48111817	PLA2G4C	0.163898	0.35355416	NA	0.141140046	0.35074054	0.0609988	0.048647704	0.33400492	0.186485	0.0405955	0.0520226	0.0513461	0.0721862	0.0516533	0.0626002	0.062531	0.0452508	0.0484337	0.0295454	0.0340264	0.0438308	0.0343254	0.0292201	0.0420017	0.0305257	0.0330544	0.0327969	0.204934	0.0442192	0.160714	Hypermethylated	0.0182792	0.0332974	0.0515765	0.00587863	0.0789953	0.000122898	0.000284713	0.160714
chr19:48719225-48720725	MAMSTR	0.346415	0.240911232	0.2699253	0.50659166	0.1237201725	0.586266	0.105974786666667	0.485241063333333	0.311832	0.600326	0.539524	0.605991	0.452742	0.476423	0.532131	0.48875	0.599352	0.560428	0.60414	0.563737	0.617993	0.507683	0.54653	0.435586	0.597008	0.534496	0.542571	0.330764	0.544745	-0.213981	Hypomethylated	0.0849707	0.513795	0.598766	0.386339	0.726222	0.000768964	0.00138633	0.213981
chr19:4902396-4903896	ARRDC5	0.346756	0.4286335	NA	0.494667682	0.230644053333333	0.717162	0.37118944	0.782629675	0.512151	0.709681	0.797403	0.639963	0.810946	0.688866	0.839921	0.739577	0.786214	0.653352	0.805139	0.680879	0.67459	0.619815	0.705322	0.743533	0.740711	0.80915	0.661038	0.485479	0.728117	-0.242638	Hypomethylated	0.118443	0.676162	0.794606	0.498497	0.972271	0.00335024	0.00513433	0.242638
chr19:4908500-4910000	UHRF1	0.227819	0.4286335	NA	0.2535438825	NA	0.160807	0.776086533333333	0.291211318181818	0.218437	0.0887563	0.125657	0.119917	0.105992	0.0773697	0.151918	0.113415	0.153363	0.0740955	0.107139	0.107657	0.129103	0.0626533	0.127551	0.0789708	0.0910555	0.0978518	0.119531	0.336648	0.107333	0.229315	Hypermethylated	0.0348911	0.0893311	0.124222	0.0369944	0.176559	4.1606e-06	1.38355e-05	0.229315
chr19:49486607-49488107	RPL13A	0.112778	0.252237315	0.942141	0.33098494	0.02587733	0.100573	0.159235692857143	0.111774159166667	0.107733	0.0397137	0.0279815	0.0406327	0.0347198	0.0338594	0.0220831	0.0426316	0.0400241	0.0368717	0.0310571	0.0416414	0.0387597	0.0446674	0.0384719	0.0318041	0.0339935	0.0330805	0.0347181	0.238148	0.0359284	0.20222	Hypermethylated	0.00667125	0.0332752	0.0399465	0.0232684	0.0499534	0.000465987	0.000926641	0.20222
chr19:50475506-50477006	EMC10	0.149879	NA	0.942141	0.02122071	0.6916566	0.140954	0.02013983	0.154605471428571	0.153872	0.12816	0.0945623	0.123753	0.138394	0.123091	0.121705	0.127947	0.128023	0.126862	0.125082	0.122727	0.126355	0.123677	0.12259	0.125002	0.122483	0.121751	0.114316	0.284309	0.123138	0.161171	Hypermethylated	0.00422508	0.12251	0.126735	0.116172	0.133073	0.0469879	0.0553033	0.161171
chr19:51417142-51418642	SIGLEC10	0.403758	NA	NA	0.02122071	0.02587733	0.358926	0.18800744	0.14654016	0.115876	0.477392	0.307832	0.502006	0.429551	0.472258	0.206791	0.371998	0.310378	0.425925	0.467422	0.458018	0.467944	0.502242	0.504623	0.400486	0.578276	0.501548	0.334884	0.180029	0.428865	-0.248836	Hypomethylated	0.116389	0.37912	0.495509	0.204536	0.670093	0.000549199	0.001089	0.248836
chr19:51751378-51752878	FPR1	0.537278	0.06578591	0.04999864	0.234616155	0.02587733	0.368908	0.128973665	0.48567845	0.580448	0.588161	0.833079	0.732929	0.825528	0.613195	0.699932	0.453023	0.774795	0.758279	0.725593	0.710502	0.577967	0.477321	0.706221	0.456429	0.40028	0.599186	0.673832	0.275285	0.644792	-0.369507	Hypomethylated	0.15058	0.580515	0.731095	0.354646	0.956965	0.000153195	0.000344566	0.369507
chr19:52526667-52528167	ZNF808	0.028729	0.02015032	0.01539177	0.02122071	0.02587733	0.0379888	0.02013983	0.0210354	0.0238355	0.130851	0.129666	0.172111	0.117551	0.145457	0.0660909	0.182059	0.145903	0.148938	0.139768	0.145102	0.144837	0.162247	0.146758	0.144378	0.501536	0.126458	0.134532	0.0238187	0.160236	-0.136417	Hypomethylated	0.0166218	0.131771	0.148393	0.106839	0.173326	4.26728e-07	2.33524e-06	0.136417
chr19:53332748-53334248	ZNF845	0.0218515	0.02015032	0.01539177	0.02122071	0.0909379475	0.0586822	0.02013983	0.0210354	0.0478228	0.124204	0.126745	0.17993	0.124749	0.185689	0.0718671	0.167499	0.104816	0.141668	0.107903	0.167306	0.128127	0.144233	0.13934	0.146349	0.127669	0.233676	0.337069	0.0352481	0.153269	-0.118021	Hypomethylated	0.0422028	0.125248	0.167451	0.061944	0.230755	8.53456e-07	4.26728e-06	0.118021
chr19:53364704-53366204	ZNF525	0.0640322	0.10787861	0.01539177	0.091645255	0.02587733	0.0228196	0.236871153333333	0.124830825	0.123408	0.203738	0.201213	0.333078	0.330809	0.487787	0.171805	0.299297	0.281473	0.261575	0.198859	0.400458	0.278001	0.259332	0.241945	0.325424	0.329245	0.326882	0.415005	0.0903061	0.296996	-0.20669	Hypomethylated	0.0841264	0.246291	0.330418	0.120102	0.456607	5.12074e-06	1.60673e-05	0.20669
chr19:53430983-53432483	ZNF761	0.107428	0.055241636	NA	NA	0.048954227	0.0732934	0.02013983	0.0428665545454545	0.0643855	0.258175	0.1822	0.277631	0.23094	0.273962	0.11366	0.328064	0.236063	0.245328	0.217628	0.297626	0.319392	0.264891	0.316256	0.310425	0.281525	0.286864	0.421869	0.0589013	0.270139	-0.211237	Hypomethylated	0.0688461	0.238379	0.307225	0.13511	0.410494	4.1606e-06	1.38355e-05	0.211237
chr19:53630998-53632498	DPRX	0.785815	0.57689532	0.6024495	0.448909042857143	0.804781275	0.887173	0.69043989	0.833557757142857	0.715396	0.860796	0.871924	0.921298	0.93296	0.849922	0.843981	0.845724	0.781233	0.867505	0.892802	0.880156	0.72332	0.903182	0.850804	0.762524	0.756027	0.913356	0.912511	0.705046	0.85389	-0.148844	Hypomethylated	0.0561701	0.844417	0.900587	0.760162	0.984842	0.00236365	0.00373774	0.148844
chr19:5454416-5455916	ZNRF4	0.667806	0.8496311	0.37276465	0.904896414285714	NA	0.781174	0.5204193575	0.767625675	0.793195	0.828947	0.890486	0.855104	0.897056	0.862114	0.841308	0.867489	0.802641	0.892958	0.879799	0.835297	0.775135	0.889387	0.820579	0.775712	0.773401	0.909254	0.828385	0.707189	0.845836	-0.138647	Hypomethylated	0.0644595	0.82253	0.88699	0.725841	0.983679	0.0259045	0.0324098	0.138647
chr19:55157232-55158732	TNNI3	0.400903	0.057170315	NA	0.5403642	0.02587733	0.206145	0.07588115	0.48673935	0.337232	0.541045	0.489936	0.665154	0.553139	0.470626	0.343313	0.453552	0.540644	0.374385	0.485219	0.522707	0.465608	0.378931	0.446993	0.462355	0.594842	0.512775	0.44079	0.266289	0.485667	-0.219378	Hypomethylated	0.0875272	0.448632	0.53616	0.317342	0.66745	0.00923269	0.0127064	0.219378
chr19:55324841-55326341	TMEM150B	0.687436	0.6399198	0.6995773	0.7928887	0.84334985	0.722933	0.732724225	0.449268175	0.472034	0.852796	0.692503	0.88151	0.860294	0.870285	0.780195	0.871258	0.853408	0.825774	0.812478	0.827775	0.874937	0.82221	0.877878	0.886478	0.875711	0.826501	0.754207	0.671126	0.8359	-0.164774	Hypomethylated	0.050916	0.823101	0.874017	0.746727	0.950391	0.000205683	0.000446718	0.164774
chr19:55640001-55641501	ZNF580	0.106021	0.48432431	NA	0.0775525083333333	0.538009	0.182436	0.0691064225	0.0803470714285714	0.06125	0.0501013	0.0649078	0.0831842	0.0804296	0.0475966	0.250992	0.0596901	0.092235	0.0842029	0.0500781	0.0700731	0.0887646	0.0661063	0.068636	0.0485452	0.0896372	0.0596727	0.0510585	0.199881	0.0781062	0.121775	Hypermethylated	0.0307362	0.0532121	0.0839483	0.00710784	0.130052	0.0407367	0.0482729	0.121775
chr19:56594301-56595801	ZNF71	0.324885	NA	NA	0.33098494	NA	0.445478	0.9494292	0.363498233333333	0.329515	0.198828	0.30564	0.20858	0.195513	0.187704	0.198411	0.104113	0.198131	0.201976	0.200758	0.208538	0.211082	0.202434	0.489442	0.15238	0.327208	0.178461	0.205602	0.457298	0.220822	0.236476	Hypermethylated	0.0124016	0.196168	0.208569	0.177566	0.227172	0.000445778	0.000903254	0.236476
chr19:56840226-56841726	PEG3	0.759095	0.694890375	0.3743458425	0.577217030769231	0.682259511818182	0.714075	0.732599670588235	0.622669586363636	0.575538	0.798751	0.596955	0.75824	0.7467	0.828575	0.691075	0.822297	0.752204	0.786293	0.673718	0.778359	0.834307	0.826893	0.790566	0.819659	0.834631	0.781753	0.795586	0.636966	0.773142	-0.136177	Hypomethylated	0.067925	0.753713	0.821638	0.651825	0.923525	0.000601687	0.00110628	0.136177
chr19:56840226-56841726	ZIM2	0.759095	0.694890375	0.3743458425	0.577217030769231	0.682259511818182	0.714075	0.732599670588235	0.622669586363636	0.575538	0.798751	0.596955	0.75824	0.7467	0.828575	0.691075	0.822297	0.752204	0.786293	0.673718	0.778359	0.834307	0.826893	0.790566	0.819659	0.834631	0.781753	0.795586	0.636966	0.773142	-0.136177	Hypomethylated	0.067925	0.753713	0.821638	0.651825	0.923525	0.000601687	0.00110628	0.136177
chr19:57118984-57120484	USP29	0.872592	0.81772815	0.56514202	0.632924234	0.9339588	0.869597	0.777714483333333	0.818071111111111	0.716414	0.918238	0.893627	0.935763	0.811457	0.89782	0.889901	0.875646	0.81258	0.944832	0.945835	0.943901	0.911089	0.913221	0.881994	0.913135	0.864174	0.917073	0.932357	0.778238	0.900147	-0.121909	Hypomethylated	0.0448565	0.883971	0.928827	0.816686	0.996112	0.00236365	0.00373774	0.121909
chr19:57632167-57633667	ZNF211	0.104969	0.329599646666667	0.478766385	0.105701863636364	0.6916566	0.12608	0.026792265	0.10068521	0.0889497	0.0456785	0.0323458	0.0343743	0.034352	0.0314287	0.0217711	0.0502813	0.0262574	0.0381233	0.0340897	0.0511205	0.0411987	0.0341682	0.0487714	0.0297505	0.027511	0.242962	0.0330102	0.228133	0.0476219	0.180511	Hypermethylated	0.0129006	0.031658	0.0445586	0.0123072	0.0639094	0.00122983	0.00210266	0.180511
chr19:57814413-57815913	ZNF552	0.107261	0.7507639	0.113234725	0.0964671707142857	0.02587733	0.168117	0.131036592857143	0.134031076923077	0.127685	0.0463765	0.0380968	0.0469665	0.0428283	0.0343383	0.0421535	0.0628631	0.038913	0.054912	0.0406455	0.0604245	0.0681971	0.0526606	0.0540448	0.0546109	0.0302925	0.0416441	0.0428841	0.18383	0.0473807	0.13645	Hypermethylated	0.0135742	0.0408952	0.0544694	0.0205339	0.0748306	0.000601687	0.00110628	0.13645
chr19:5790663-5792163	DUS3L	0.257775	0.7507639	NA	0.39918423	0.9339588	0.305304	0.170078103333333	0.30763535	0.254772	0.0163839	0.0196744	0.0186625	0.0203594	0.0203636	0.0151424	0.0515781	0.0219428	0.0223227	0.0199396	0.0162504	0.0159552	0.0176274	0.0252454	0.0300585	0.0223025	0.0215006	0.0156112	0.422434	0.0217178	0.400716	Hypermethylated	0.00551778	0.0166948	0.0222126	0.0084181	0.0304892	1.28018e-06	5.09873e-06	0.400716
chr19:58554605-58556105	CHMP2A	0.333367	0.02015032	NA	0.37044221125	0.3306799	0.268137	0.13630100125	0.263481986666667	0.388528	0.402218	0.362935	0.404204	0.400073	0.403143	0.377148	0.366302	0.39564	0.371108	0.383381	0.375047	0.361732	0.374717	0.410156	0.393322	0.403778	0.387918	0.36094	0.263886	0.385209	-0.121323	Hypomethylated	0.0296712	0.37201	0.401681	0.327503	0.446188	0.000592725	0.00110628	0.121323
chr19:5870040-5871540	FUT5	0.753408	0.7445676	NA	0.70449145	0.9339588	0.845387	0.833614433333333	0.78466202	0.794	0.936339	0.955616	0.885248	0.958149	0.931102	0.92851	0.961761	0.954208	0.90797	0.94506	0.91338	0.4556	0.926174	0.817739	0.947017	0.96153	0.906853	0.930264	0.799261	0.901251	-0.10199	Hypomethylated	0.0430881	0.909322	0.95241	0.84469	1.01704	0.00213023	0.00342314	0.10199
chr19:6530025-6531525	TNFSF9	0.307224	0.9484983	0.385250985	0.353155955	0.02587733	0.189995	0.79625	0.3078437	0.33876	0.107517	0.0806495	0.123074	0.0885482	0.0818767	0.0343658	0.147245	0.0998713	0.0915541	0.0669721	0.0997498	0.0424182	0.122033	0.104402	0.0721582	0.0845119	0.0879298	0.0738983	0.405873	0.0893763	0.316497	Hypermethylated	0.027683	0.0755861	0.103269	0.0340616	0.144794	0.000601687	0.00110628	0.316497
chr19:7925635-7927135	CTXN1	0.634995	NA	NA	0.6588459	NA	0.777161	0.4294012	0.690074933333333	0.246693	0.257605	0.204095	0.267158	0.264196	0.18074	0.22846	0.265777	0.262495	0.232733	0.265606	0.238559	0.249576	0.247954	0.256619	0.173233	0.260681	0.267042	0.232937	0.572862	0.24197	0.330891	Hypermethylated	0.0309868	0.232784	0.263771	0.186304	0.310251	0.00251122	0.00395311	0.330891
chr19:8513667-8515167	ZNF414	0.0517881	0.205819916	NA	0.485867055	0.02587733	0.139752	0.0354222875	0.1379092125	0.116809	0.0284794	0.0238325	0.0301549	0.0261225	0.026528	0.0178863	0.0543022	0.035419	0.0317373	0.024788	0.0291692	0.038118	0.0304298	0.0305422	0.0276514	0.0240221	0.0221267	0.0217532	0.149906	0.0290591	0.120847	Hypermethylated	0.00630052	0.0242136	0.0305141	0.0147628	0.0399649	0.000779632	0.00139113	0.120847
chr19:9435073-9436573	ZNF266	0.170273	0.170426874	0.4373787675	0.121177800714286	0.02587733	0.157608	0.174598236153846	0.111450408666667	0.216748	0.0205077	0.0230081	0.205899	0.0184435	0.0197089	0.02018	0.0285187	0.0238438	0.0305172	0.0228636	0.265262	0.0225527	0.0214598	0.0211943	0.0217748	0.0192222	0.314799	0.221446	0.176171	0.0734001	0.102771	Hypermethylated	0.00933818	0.0206794	0.0300176	0.0066721	0.0440248	0.0124344	0.0166031	0.102771
chr19:999418-1000918	GRIN3B	0.250557	0.4286335	NA	0.65486245	NA	0.346661	0.02013983	0.305651733333333	0.295199	0.377258	0.524368	0.611205	0.597833	0.53322	0.514242	0.490054	0.553298	0.34433	0.509638	0.482307	0.522877	0.407598	0.499578	0.393593	0.587812	0.563064	0.46189	0.328815	0.498565	-0.16975	Hypomethylated	0.0812841	0.466994	0.548278	0.345068	0.670205	0.0141086	0.0187306	0.16975
chr2:101001288-101002788	RPL31	0.191193	0.336507382	0.942141	0.225869256666667	0.170433974	0.191557	0.301129886666667	0.326916575	0.276429	0.0943376	0.147825	0.196763	0.154357	0.139814	0.191792	0.116826	0.195711	0.128855	0.164661	0.191089	0.0604627	0.106502	0.156688	0.166995	0.152027	0.0947853	0.103982	0.329131	0.142415	0.186716	Hypermethylated	0.057329	0.109083	0.166412	0.0230891	0.252405	5.88885e-05	0.00014571	0.186716
chr2:101990959-101992459	IL1R2	0.404794	0.50722604	0.52777827	0.438147213333333	0.02587733	0.412185	0.426157988333333	0.356541316666667	0.414677	0.542697	0.612176	0.54093	0.710371	0.582247	0.679078	0.604407	0.582362	0.560033	0.51639	0.500237	0.568848	0.601425	0.49798	0.557235	0.725901	0.5443	0.564111	0.390376	0.582818	-0.192442	Hypomethylated	0.0605639	0.543098	0.603662	0.452252	0.694508	8.10783e-06	2.46606e-05	0.192442
chr2:105398551-105400051	FHL2	0.329489	0.426580828	0.942141	0.407530403846154	0.57085901	0.252626	0.484784515	0.274115707692308	0.263191	0.138299	0.274883	0.384172	0.377757	0.246058	0.262041	0.246812	0.328353	0.266367	0.279544	0.210429	0.324839	0.256972	0.241545	0.257719	0.149443	0.20158	0.157504	0.439035	0.255795	0.18324	Hypermethylated	0.0601713	0.218208	0.278379	0.127951	0.368636	0.00290175	0.00451167	0.18324
chr2:110115322-110116822	MALL	0.37028	0.639048973333333	NA	0.4562343525	0.49363881	0.332996	0.5378691	0.526925025	0.373289	0.313088	0.366092	0.283432	0.377464	0.382986	0.327684	0.344869	0.36278	0.300744	0.321394	0.29748	0.29584	0.310161	0.323951	0.341888	0.348889	0.353528	0.375288	0.466285	0.334864	0.131421	Hypermethylated	0.0495739	0.310893	0.360467	0.236532	0.434828	0.000779632	0.00139113	0.131421
chr2:113436690-113438190	CBWD2	0.38879	0.129109653333333	0.208484635	0.309435003333333	0.34868001	0.44309	0.188940023333333	0.328172933333333	0.346586	0.0253913	0.024408	0.0384791	0.0231006	0.0245848	0.0303792	0.0307911	0.0280827	0.0380591	0.0310414	0.0223843	0.0270013	0.045748	0.027088	0.0272829	0.0243583	0.0238036	0.0235188	0.299032	0.028639	0.270393	Hypermethylated	0.00631743	0.0243707	0.0306881	0.0148946	0.0401643	4.26728e-07	2.33524e-06	0.270393
chr2:113497664-113499164	FOXD4L1	0.343231	0.02015032	NA	0.562697166666667	0.435410776666667	0.439843	0.369756892	0.45527076	0.517853	0.596907	0.453791	0.621739	0.556974	0.649521	0.494278	0.660162	0.666339	0.550137	0.584427	0.608466	0.586253	0.567021	0.568036	0.62668	0.750658	0.563033	0.567581	0.393027	0.592889	-0.199862	Hypomethylated	0.0614144	0.56403	0.625445	0.471909	0.717566	5.76083e-05	0.00014571	0.199862
chr2:11465661-11467161	E2F6	0.0743396	0.02015032	0.01539177	0.03529262125	0.0588443257142857	0.0968246	0.03057493875	0.04720008875	0.0238355	0.180796	0.161125	0.216903	0.261014	0.2021	0.122844	0.206898	0.210634	0.162458	0.229138	0.240536	0.200349	0.235514	0.175399	0.195243	0.279593	0.203708	0.160336	0.0447171	0.202477	-0.15776	Hypomethylated	0.049331	0.176748	0.226079	0.102751	0.300076	4.26728e-07	2.33524e-06	0.15776
chr2:11533044-11534544	GREB1	0.492358	0.336290633333333	0.08008611	0.4776011	0.33678889	0.544378	0.3325307275	0.54945015	0.429481	0.621682	0.793592	0.649169	0.802402	0.692383	0.89088	0.748566	0.764483	0.621585	0.618964	0.453466	0.623666	0.668259	0.635819	0.841107	0.744776	0.75237	0.563606	0.397663	0.69371	-0.296047	Hypomethylated	0.139276	0.622178	0.761454	0.413264	0.970369	5.12074e-06	1.60673e-05	0.296047
chr2:127534682-127536182	MYO7B	0.320961	0.377175905	NA	0.2868765025	0.264870553333333	0.406345	0.2173027725	0.520047475	0.271555	0.178307	0.396808	0.173395	0.207461	0.16921	0.0935719	0.232122	0.291691	0.189783	0.193216	0.170259	0.148141	0.349936	0.186822	0.150948	0.123044	0.247908	0.155377	0.333142	0.203222	0.12992	Hypermethylated	0.0671217	0.158835	0.225957	0.0581524	0.326639	0.00131219	0.00223249	0.12992
chr2:130508828-130510328	POTEI	0.273692	0.02015032	NA	0.02122071	0.2217229	0.241677	0.1036207	0.6915002	0.627173	0.796661	0.798348	0.800966	0.764126	0.794606	0.71028	0.748037	0.679026	0.922843	0.844067	0.866057	0.718682	0.897996	0.833206	0.758467	0.65899	0.833797	0.833887	0.275095	0.792225	-0.51713	Hypomethylated	0.0832199	0.750644	0.833864	0.625814	0.958694	5.12074e-06	1.60673e-05	0.51713
chr2:135740854-135742354	UBXN4	0.24964	0.205819916	0.8230787	0.376894255	0.389109918	0.221671	0.382748865	0.283704666666667	0.314956	0.244756	0.241848	0.266719	0.276952	0.217356	0.233103	0.22695	0.239417	0.240241	0.236538	0.227087	0.222936	0.231081	0.219246	0.225567	0.239137	0.19643	0.254118	0.360847	0.235527	0.12532	Hypermethylated	0.0155328	0.225913	0.241446	0.202614	0.264745	0.0170939	0.0220617	0.12532
chr2:15590867-15592367	DDX1	0.361181	0.451368576666667	0.32430818	0.312877205	0.479038532	0.389587	0.416048555714286	0.371587325	0.384829	0.0609341	0.0558249	0.0634543	0.0452935	0.0604259	0.0748918	0.100215	0.0678951	0.106198	0.0839308	0.0737025	0.26555	0.0709528	0.0684299	0.143663	0.069797	0.0563406	0.0646175	0.387869	0.0851175	0.302752	Hypermethylated	0.0201069	0.0615641	0.081671	0.0314038	0.111831	4.26728e-07	2.33524e-06	0.302752
chr2:157443589-157445089	CYTIP	0.665876	0.405037966666667	0.443192633333333	0.805094133333333	0.8915205	0.805025	0.7445009	0.139235733333333	0.729204	0.901106	0.479508	0.904574	0.886528	0.926829	0.744827	0.935993	0.879775	0.875672	0.842373	0.927515	0.932652	0.917272	0.914497	0.936486	0.93462	0.86604	0.83656	0.62541	0.869046	-0.243636	Hypomethylated	0.0588957	0.868448	0.927344	0.780104	1.01569	0.000272679	0.000578663	0.243636
chr2:169068562-169070062	DHRS9	0.45743	0.3827016	0.01539177	0.54595205	0.358766965	0.538302	0.5639832	0.52443725	0.57459	0.565433	0.660479	0.598649	0.581437	0.604035	0.758093	0.649252	0.59155	0.601069	0.675134	0.6522	0.560789	0.615535	0.593573	0.619953	0.585905	0.606915	0.584067	0.440173	0.616893	-0.17672	Hypomethylated	0.0546107	0.587316	0.641927	0.5054	0.723843	2.9871e-06	1.0592e-05	0.17672
chr2:169797870-169799370	SSB	0.170894	0.307863493333333	0.345784956666667	0.214830355	0.118908345555556	0.132426	0.112773786	0.161209206363636	0.144431	0.030788	0.0216587	0.0245347	0.0192614	0.0204241	0.0218153	0.0296868	0.0264634	0.0269995	0.021109	0.0235954	0.0343561	0.0245006	0.0239856	0.0172632	0.0209951	0.0224843	0.0234281	0.189902	0.0240749	0.165827	Hypermethylated	0.0047348	0.0212464	0.0259812	0.0141442	0.0330834	4.26728e-07	2.33524e-06	0.165827
chr2:171521473-171522973	CYBRD1	0.141537	0.02015032	0.188627	0.2535438825	0.233855415	0.224204	0.193553186666667	0.1886516	0.140804	0.117938	0.0267969	0.131305	0.0321851	0.0239377	0.188661	0.0258974	0.0291012	0.0206219	0.027774	0.0252669	0.0414489	0.027693	0.0192865	0.0486408	0.253486	0.0262115	0.0315358	0.176103	0.0609882	0.115115	Hypermethylated	0.0208669	0.0259759	0.0468428	-0.00532435	0.0781431	0.00519755	0.00749439	0.115115
chr2:178111436-178112936	RBM45	0.272689	0.586353464	0.10023628	0.315640806666667	0.31691415625	0.309066	0.322811575555556	0.391042971428571	0.289425	0.152312	0.169252	0.145375	0.156303	0.155079	0.143211	0.155931	0.157811	0.150068	0.149201	0.154368	0.167655	0.148306	0.150874	0.159358	0.14691	0.142307	0.14256	0.322687	0.152604	0.170082	Hypermethylated	0.00895081	0.147259	0.15621	0.133833	0.169636	0.000601687	0.00110628	0.170082
chr2:18560153-18561653	RDH14	0.185945	0.221218085714286	0.478766385	0.20365371875	0.15660029	0.131236	0.211052578571429	0.155594133	0.209995	0.0405174	0.042642	0.0558	0.0416906	0.0384185	0.0282216	0.0579131	0.0532743	0.0539576	0.0459405	0.0495539	0.057597	0.0497161	0.0528096	0.0401906	0.0363088	0.0446933	0.0516011	0.217118	0.0467137	0.170404	Hypermethylated	0.0123475	0.0408107	0.0531581	0.0222895	0.0716793	4.26728e-07	2.33524e-06	0.170404
chr2:191244403-191245903	MYO1B	0.173142	0.360023373333333	0.288046243333333	0.263492205	0.338503065	0.307215	0.36500091	0.43058319	0.166203	0.160189	0.185053	0.21378	0.18335	0.177134	0.216525	0.18194	0.208792	0.161323	0.184778	0.18431	0.162112	0.187403	0.171034	0.17304	0.235813	0.183782	0.167418	0.299134	0.185432	0.113702	Hypermethylated	0.0152804	0.171535	0.186816	0.148615	0.209736	0.00430227	0.00634163	0.113702
chr2:197784819-197786319	BOLL	0.793846	0.432083337142857	NA	0.795236422222222	0.794854616666667	0.657009	0.7713923875	0.625678458333333	0.713086	0.9048	0.737561	0.868358	0.823911	0.925989	0.844785	0.835753	0.820795	0.859706	0.789867	0.867509	0.884797	0.893093	0.897608	0.904404	0.928965	0.842919	0.877957	0.697898	0.861599	-0.1637	Hypomethylated	0.0589347	0.837545	0.896479	0.749143	0.984882	5.76083e-05	0.00014571	0.1637
chr2:200864158-200865658	CLK1	0.111703	0.105718728888889	0.2470790775	0.0872017469230769	0.139762374	0.0898301	0.150178624	0.108355707142857	0.150636	0.0230539	0.0216947	0.0252606	0.0222137	0.0221143	0.0161025	0.0301059	0.0252589	0.026823	0.0205814	0.0247594	0.0273876	0.0236448	0.0251322	0.0250425	0.0210361	0.0243328	0.0244386	0.132274	0.0238324	0.108442	Hypermethylated	0.00308806	0.0221392	0.0252272	0.0175071	0.0298593	4.26728e-07	2.33524e-06	0.108442
chr2:201643003-201644503	TMEM237	0.275046	0.1669930625	0.192593985	0.15372427	0.406910972	0.274729	0.285504781666667	0.369032828571429	0.27591	0.138626	0.139203	0.142794	0.159912	0.153146	0.155296	0.152757	0.162926	0.149359	0.144762	0.145624	0.169396	0.155475	0.1587	0.158509	0.164982	0.112799	0.120948	0.266716	0.149179	0.117537	Hypermethylated	0.0153664	0.143286	0.158652	0.120236	0.181702	4.13926e-05	0.000107543	0.117537
chr2:202238097-202239597	SUMO1	0.225479	0.252237315	0.2470790775	0.190923556666667	0.02587733	0.196641	0.156164691666667	0.200459638333333	0.194953	0.0252974	0.0439106	0.0222188	0.0421392	0.0260485	0.0853867	0.0660692	0.0611087	0.0369954	0.0369832	0.0412574	0.0381537	0.0384592	0.0652781	0.0354556	0.149322	0.0264131	0.0365966	0.187757	0.0487274	0.13903	Hypermethylated	0.0210683	0.0357409	0.0568092	0.00413843	0.0884116	0.000358452	0.000732717	0.13903
chr2:208124024-208125524	CRYGD	0.640769	0.6613815875	0.3087807425	0.5800146125	0.643950747777778	0.636663	0.408753439090909	0.289261490909091	0.348018	0.746685	0.500062	0.601551	0.723288	0.731111	0.592873	0.794232	0.715534	0.729093	0.641544	0.732905	0.732756	0.477733	0.76069	0.764652	0.6899	0.729783	0.746084	0.501955	0.689471	-0.187516	Hypomethylated	0.089157	0.653633	0.74279	0.519897	0.876525	0.000976354	0.00171355	0.187516
chr2:208129328-208130828	CRYGC	0.698599	0.616626115714286	0.36481972	0.6781518	0.589575047142857	0.795048	0.51175085	0.665323528571429	0.820003	0.772337	0.86168	0.742022	0.803186	0.795364	0.820438	0.870408	0.853945	0.749649	0.810255	0.795755	0.703954	0.766169	0.822084	0.828532	0.682698	0.81574	0.825464	0.637766	0.795538	-0.157771	Hypomethylated	0.0569084	0.767711	0.824619	0.682348	0.909982	0.000601687	0.00110628	0.157771
chr2:208163089-208164589	CRYGA	0.40267	0.612273673333333	0.942141	0.55962605	0.649147133333333	0.435878	0.5708179	0.493346833333333	0.470831	0.688433	0.792285	0.732447	0.741884	0.61456	0.709251	0.749285	0.709619	0.762995	0.746774	0.713615	0.853544	0.692077	0.659957	0.572007	0.447599	0.729658	0.681742	0.570748	0.699874	-0.129126	Hypomethylated	0.0621364	0.683415	0.745551	0.59021	0.838756	0.00430227	0.00634163	0.129126
chr2:20822601-20824101	LDAH	0.142839	0.454626148	0.2699253	0.172651198181818	0.310293008888889	0.241572	0.104437922857143	0.180674045454545	0.151917	0.0337347	0.0314897	0.0368781	0.0573667	0.0303305	0.0208806	0.0421599	0.0310759	0.0311605	0.0471939	0.0345053	0.0432932	0.0340938	0.0352989	0.0301552	0.0295814	0.0308734	0.0253219	0.225437	0.0347441	0.190693	Hypermethylated	0.00601703	0.0304663	0.0364833	0.0214407	0.0455088	4.26728e-07	2.33524e-06	0.190693
chr2:21122967-21124467	TDRD15	0.664207	0.7410331	NA	0.926289975	0.73928525	0.665398	0.776086533333333	0.8731677	0.667176	0.935997	0.959105	0.898229	0.912698	0.889502	0.855667	0.862863	0.856662	0.978835	0.96871	0.946474	0.895928	0.889469	0.932371	0.838736	0.778519	0.91003	0.941836	0.756581	0.902868	-0.146288	Hypomethylated	0.0708621	0.869514	0.940376	0.763221	1.04667	0.00101775	0.00177612	0.146288
chr2:216013051-216014551	MREG	0.235446	0.845084633333333	0.942141	0.275187497272727	0.262653901	0.339901	0.37320886	0.60846312	0.25551	0.0422375	0.0306348	0.0353334	0.0314035	0.0384496	0.0231636	0.0621813	0.0305708	0.0350697	0.0288072	0.0294841	0.0420532	0.0469205	0.0438076	0.0316871	0.0295909	0.0343846	0.0298505	0.459733	0.0358683	0.423865	Hypermethylated	0.0111217	0.0300305	0.0411523	0.0133479	0.0578349	4.26728e-07	2.33524e-06	0.423865
chr2:216497843-216499343	RPL37A	0.0693265	0.0402094833333333	0.01539177	0.0303041975	0.0588443257142857	0.0436773	0.05502579	0.0292963875	0.0618428	0.137093	0.125252	0.173756	0.159011	0.159588	0.17717	0.171022	0.180959	0.225724	0.156467	0.18152	0.213014	0.169271	0.221323	0.178175	0.326414	0.137182	0.135109	0.0448798	0.179336	-0.134456	Hypomethylated	0.0242762	0.157103	0.18138	0.120689	0.217794	4.26728e-07	2.33524e-06	0.134456
chr2:216859564-216861064	TNP1	0.633856	0.49433142	0.540725674	0.32437274	0.355226965714286	0.510809	0.56479688375	0.683695775	0.69793	0.758249	0.86435	0.692357	0.76514	0.73534	0.885419	0.874893	0.696917	0.844436	0.813601	0.820469	0.703365	0.82243	0.77576	0.355093	0.697983	0.78268	0.747496	0.533972	0.757554	-0.223583	Hypomethylated	0.110581	0.711359	0.821939	0.545488	0.98781	5.88885e-05	0.00014571	0.223583
chr2:218166462-218167962	CXCR1	0.567595	0.586304873333333	0.4859408675	0.412913935	0.709961	0.684176	0.671298978333333	0.40136786	0.571382	0.434576	0.483891	0.492549	0.506584	0.462274	0.383952	0.445531	0.452611	0.472468	0.505735	0.444212	0.444982	0.495219	0.464297	0.428204	0.356174	0.465999	0.380285	0.56566	0.451086	0.114574	Hypermethylated	0.0440501	0.436985	0.481035	0.37091	0.54711	0.0146103	0.0192496	0.114574
chr2:218292003-218293503	TMBIM1	0.116348	0.31552428	0.684597633333333	0.37589315375	0.0971045044444444	0.0715357	0.05697545	0.117680091	0.0947751	0.0314514	0.0459496	0.054803	0.0473044	0.0841701	0.0258625	0.0758163	0.0411962	0.370453	0.0393251	0.17545	0.0826246	0.0444881	0.0471004	0.0700049	0.0295597	0.0374483	0.0403501	0.214493	0.074631	0.139862	Hypermethylated	0.0347821	0.0395813	0.0743635	-0.0125919	0.126537	0.000976354	0.00171355	0.139862
chr2:218671085-218672585	STK36	0.12296	0.0683926885714286	0.478766385	0.116059351428571	0.062777304	0.0729723	0.08707273875	0.0858058818181818	0.0879089	0.0265818	0.0254475	0.0354339	0.0251353	0.0228559	0.0310974	0.0339914	0.0240482	0.0324996	0.0251397	0.0266227	0.0333039	0.0232362	0.0369147	0.0315881	0.025987	0.027509	0.0349574	0.131413	0.0290194	0.102393	Hypermethylated	0.00788621	0.0252166	0.0331028	0.0133873	0.0449321	4.26728e-07	2.33524e-06	0.102393
chr2:219160315-219161815	NHEJ1	0.177036	0.295581272	0.942141	0.257292561111111	0.204661386666667	0.194201	0.237561298	0.18300589	0.215335	0.0185886	0.0165946	0.0159951	0.0159828	0.0144882	0.0142236	0.0189278	0.0169463	0.0183605	0.0185028	0.0152898	0.0315341	0.0164647	0.0172412	0.0164093	0.0164895	0.0153348	0.0157064	0.300757	0.0173933	0.283364	Hypermethylated	0.00230513	0.0157755	0.0180807	0.0123179	0.0215384	4.26728e-07	2.33524e-06	0.283364
chr2:219218458-219219958	ABCB6	0.159666	0.9484983	0.209913856	0.366146334444444	0.13938751375	0.167255	0.175021391666667	0.11214928	0.194256	0.117661	0.125986	0.147524	0.141455	0.132023	0.430456	0.131694	0.151194	0.157266	0.146964	0.142779	0.165356	0.126269	0.146595	0.122853	0.119455	0.136689	0.116952	0.274699	0.153287	0.121412	Hypermethylated	0.021327	0.126057	0.147384	0.0940667	0.179374	0.0146103	0.0192496	0.121412
chr2:219626629-219628129	SLC4A3	0.331333	0.5982465	NA	0.356274524	0.02587733	0.411193	0.19515931	0.6094867	0.187651	0.169689	0.233883	0.231005	0.169841	0.139894	0.271841	0.135583	0.18058	0.187876	0.192612	0.169258	0.247241	0.120586	0.20134	0.238371	0.181732	0.291793	0.191109	0.339403	0.197458	0.141945	Hypermethylated	0.0634363	0.169727	0.233163	0.0745727	0.328318	0.0407367	0.0482729	0.141945
chr2:223944835-223946335	WDFY1	0.464033	0.44902798	0.679200766666667	0.4998781275	0.495488872	0.486469	0.4505610075	0.40691644	0.483501	0.0382175	0.0307971	0.0519833	0.0580453	0.0574133	0.0256649	0.0890436	0.0280521	0.0367715	0.0356881	0.0563763	0.109177	0.0800208	0.113664	0.0767007	0.0282067	0.058045	0.0428669	0.490564	0.0564852	0.434079	Hypermethylated	0.0360779	0.0359589	0.0720369	-0.0181579	0.126154	4.26728e-07	2.33524e-06	0.434079
chr2:227471155-227472655	AGFG1	0.294246	0.39676136	0.54889245	0.295293294444444	0.479918065	0.289414	0.317234181666667	0.326218644444444	0.307403	0.178623	0.166209	0.189764	0.184794	0.177999	0.159401	0.202651	0.192568	0.190854	0.179146	0.187923	0.191961	0.186343	0.208026	0.187237	0.197672	0.185782	0.189033	0.361709	0.186444	0.175265	Hypermethylated	0.0111262	0.180558	0.191684	0.163868	0.208373	4.26728e-07	2.33524e-06	0.175265
chr2:227717528-227719028	SLC19A3	0.126445	0.143011425	NA	0.383938533333333	0.14853589	0.157969	0.169356564285714	0.1827788125	0.219866	0.0384774	0.0878943	0.601556	0.0627908	0.0450034	0.178337	0.0649228	0.0545399	0.0437605	0.0531797	0.0418388	0.0362068	0.0387101	0.0400865	0.0369262	0.0395941	0.0566504	0.0537975	0.191488	0.0874595	0.104028	Hypermethylated	0.0215385	0.0397172	0.0612557	0.00740951	0.0935634	0.000444224	0.000901418	0.104028
chr2:230068424-230069924	SLC16A14	0.224431	0.252237315	0.2699253	0.284845706666667	0.307595145714286	0.35448	0.438268615	0.287475075	0.24921	0.129382	0.186524	0.13197	0.127714	0.107316	0.307975	0.189137	0.134066	0.140546	0.138831	0.109192	0.166238	0.188095	0.16367	0.161869	0.110357	0.119527	0.129373	0.296496	0.152321	0.144175	Hypermethylated	0.0374671	0.128129	0.165596	0.0719281	0.221796	1.92028e-05	5.32771e-05	0.144175
chr2:230219484-230220984	SP110	0.276331	0.329599646666667	0.1621562025	0.31498338	0.479918065	0.226987	0.383162165	0.254783025	0.288783	0.022618	0.0187409	0.0285091	0.0325964	0.0197196	0.0202021	0.0219394	0.0210802	0.0258928	0.0231622	0.0200746	0.0177459	0.0263426	0.0244908	0.023774	0.0222189	0.0229172	0.0200744	0.301856	0.0228944	0.278961	Hypermethylated	0.00420513	0.0201065	0.0243116	0.0137988	0.0306193	4.26728e-07	2.33524e-06	0.278961
chr2:231055866-231057366	PSMD1	0.178895	0.314932872	0.942141	0.308110506666667	0.152735574	0.235971	0.298273336666667	0.2315056375	0.216443	0.132144	0.129389	0.136695	0.129087	0.125983	0.1198	0.132324	0.130227	0.130432	0.125627	0.131337	0.12867	0.12782	0.127464	0.131041	0.12861	0.120616	0.123782	0.31989	0.128391	0.191498	Hypermethylated	0.00453543	0.126353	0.130889	0.11955	0.137692	4.26728e-07	2.33524e-06	0.191498
chr2:231124542-231126042	HTR2B	0.668545	0.61026295	0.5505774	0.6411799	0.87030135	0.688645	0.6970209	0.4739994	0.707664	0.795138	0.520336	0.914611	0.837997	0.877219	0.706279	0.863075	0.903389	0.788937	0.816825	0.783486	0.88294	0.838913	0.887698	0.872746	0.81565	0.811281	0.763834	0.656466	0.815575	-0.159109	Hypomethylated	0.0856131	0.790488	0.876101	0.662068	1.00452	0.000976354	0.00171355	0.159109
chr2:232377750-232379250	ALPP	0.578396	NA	NA	0.31632365	0.83087005	0.385642	0.118073015	0.48853065	0.426673	0.590356	0.701704	0.514058	0.674358	0.629639	0.763586	0.607783	0.758536	0.5137	0.595686	0.612578	0.604053	0.554561	0.487713	0.515866	0.5573	0.558457	0.604261	0.449216	0.602456	-0.15324	Hypomethylated	0.0701285	0.555246	0.625374	0.450053	0.730567	0.0245475	0.0309068	0.15324
chr2:232869263-232870763	SNORC	0.701657	NA	NA	0.5466029	0.531811733333333	0.771271	0.7147343	0.55553265	0.779961	0.801911	0.717921	0.820469	0.787054	0.768535	0.796428	0.814995	0.821913	0.78808	0.859947	0.797677	0.798379	0.761677	0.833289	0.898927	0.905217	0.813375	0.789936	0.657367	0.809763	-0.152396	Hypomethylated	0.0330083	0.788544	0.821552	0.739031	0.871065	0.000124818	0.000288681	0.152396
chr2:233250672-233252172	ATG16L1	0.153921	0.20082178	0.223780764	0.177243124166667	0.177323515454545	0.171661	0.3539226825	0.158182028571429	0.211004	0.0880029	0.0946054	0.0898413	0.0943977	0.0882729	0.0912617	0.103651	0.0927841	0.100407	0.0935761	0.0897149	0.0993797	0.0971093	0.0862058	0.0947428	0.0592613	0.0948407	0.0968234	0.203096	0.0919377	0.111158	Hypermethylated	0.00658119	0.0897465	0.0963277	0.0798747	0.106199	4.26728e-07	2.33524e-06	0.111158
chr2:233728041-233729541	UGT1A3	0.579347	0.402455906666667	0.6799753	0.55013555	0.4632462325	0.527133	0.31872715	0.74016115	0.67181	0.658683	0.712491	0.706927	0.57843	0.610957	0.70794	0.738011	0.7326	0.607501	0.684031	0.690168	0.678597	0.715851	0.521176	0.708283	0.692404	0.722846	0.664529	0.54811	0.673968	-0.125858	Hypomethylated	0.0512951	0.660144	0.711439	0.583202	0.788382	0.0170939	0.0220617	0.125858
chr2:234951016-234952516	SH3BP4	0.10286	0.02015032	NA	0.280792455	0.479918065	0.0547563	0.224770515	0.1045172	0.29591	0.0193041	0.0195266	0.0225223	0.0214651	0.0154902	0.0277005	0.018974	0.0174485	0.0161314	0.0209641	0.0164289	0.0151077	0.0188386	0.0145813	0.0177083	0.0162425	0.0159112	0.0231902	0.195459	0.018752	0.176707	Hypermethylated	0.00444556	0.0161592	0.0206048	0.00949087	0.0272731	2.43235e-05	6.68175e-05	0.176707
chr2:240135805-240137305	COPS9	0.27212	0.02015032	0.8062644	0.343496224	0.05479316	0.278068	0.371251573076923	0.297874342105263	0.348971	0.0295913	0.0234716	0.0303393	0.0261496	0.0268129	0.0284445	0.0342371	0.0363884	0.0315683	0.0289634	0.0291541	0.0275751	0.026552	0.0253664	0.0284051	0.0803096	0.0280508	0.023119	0.310332	0.031361	0.278971	Hypermethylated	0.0035351	0.0266172	0.0301523	0.0213146	0.035455	0.000768964	0.00138633	0.278971
chr2:240867823-240869323	AGXT	0.474189	0.10304676	0.28262271	0.2660430925	0.177224241666667	0.310865	0.228743005	0.3142903	0.31036	0.381463	0.645931	0.422717	0.524144	0.485457	0.446685	0.420445	0.700061	0.457128	0.46287	0.430873	0.430465	0.50233	0.434011	0.404647	0.388013	0.529071	0.424789	0.274154	0.471728	-0.197574	Hypomethylated	0.0748769	0.423235	0.498112	0.310919	0.610427	0.000113083	0.000265965	0.197574
chr2:26400919-26402419	DRC1	0.219631	0.540857166666667	0.942141	0.404388384	0.292139665	0.479816	0.836679671428571	0.317500081818182	0.179299	0.189357	0.239914	0.270148	0.242311	0.195029	0.501209	0.206519	0.187448	0.201331	0.343297	0.197809	0.216696	0.182057	0.154498	0.249467	0.58071	0.203768	0.511684	0.46805	0.270736	0.197314	Hypermethylated	0.0692544	0.195724	0.264978	0.091842	0.36886	0.0354005	0.0426401	0.197314
chr2:26763283-26764783	SLC35F6	0.387241	0.205819916	0.600546345	0.563565545714286	0.374596898181818	0.384402	0.723470971666667	0.421451841666667	0.339967	0.334164	0.334493	0.302192	0.340886	0.318146	0.344421	0.269411	0.347568	0.319895	0.316939	0.334566	0.318826	0.32297	0.327442	0.337038	0.333806	0.267575	0.326468	0.444562	0.322045	0.122518	Hypermethylated	0.0162316	0.318316	0.334548	0.293969	0.358895	0.00122983	0.00210266	0.122518
chr2:26969636-26971136	MAPRE3	0.131772	0.166273036	0.475604	0.33098494	0.2013533225	0.139752	0.1613978225	0.190482933333333	0.115721	0.0162933	0.0191607	0.021466	0.0171724	0.0172761	0.0250142	0.0201872	0.0194139	0.0194501	0.0249386	0.0192495	0.0170544	0.027453	0.0212053	0.0189719	0.0356568	0.0183791	0.0279008	0.212593	0.021458	0.191136	Hypermethylated	0.00554317	0.0185273	0.0240704	0.0102125	0.0323852	4.26728e-07	2.33524e-06	0.191136
chr2:27118628-27120128	CGREF1	0.334248	NA	0.67185925	0.375998222	0.373539066666667	0.317762	0.38933625	0.5531427	0.271384	0.271479	0.324568	0.27016	0.33949	0.246963	0.381179	0.288267	0.330088	0.270266	0.283054	0.300722	0.257802	0.256491	0.254802	0.234078	0.24594	0.255239	0.273739	0.410909	0.282463	0.128446	Hypermethylated	0.0420562	0.255552	0.297608	0.192468	0.360692	0.00131219	0.00223249	0.128446
chr2:27134136-27135636	PREB	0.312237	0.9484983	NA	0.33098494	0.9339588	0.317899	0.484784515	0.388353433333333	0.33876	0.0643851	0.0445247	0.0549419	0.0447328	0.0466709	0.0350821	0.0823213	0.0744943	0.0472653	0.0448791	0.0606065	0.113164	0.0503151	0.0390642	0.0393392	0.0342348	0.0710168	0.0577365	0.506935	0.0558208	0.451114	Hypermethylated	0.0188637	0.0445767	0.0634405	0.0162812	0.091736	1.28018e-06	5.09873e-06	0.451114
chr2:27274432-27275932	DNAJC5G	0.793478	0.7507639	0.1556439	0.798364522222222	0.8193492	0.756128	0.7147917	0.895167666666667	0.715889	0.938488	0.962279	0.936703	0.95557	0.943369	0.938957	0.949412	0.952365	0.946103	0.943564	0.933809	0.935412	0.948389	0.939108	0.946654	0.887009	0.928325	0.943205	0.711064	0.940485	-0.229421	Hypomethylated	0.0108057	0.937149	0.947955	0.920941	0.964164	8.53456e-07	4.26728e-06	0.229421
chr2:28893666-28895166	WDR43	0.171403	0.252237315	0.6637214	0.176102825	0.7527409	0.136915	0.484784515	0.154605471428571	0.158803	0.0260711	0.0206235	0.0317121	0.0219731	0.0214083	0.0129159	0.0297061	0.0201728	0.0297284	0.0233603	0.0259178	0.0146229	0.0303878	0.0338932	0.0183384	0.0321589	0.0211932	0.0211696	0.327924	0.0241863	0.303737	Hypermethylated	0.00896277	0.02076	0.0297228	0.00731586	0.0431669	4.26728e-07	2.33524e-06	0.303737
chr2:37195495-37196995	CEBPZOS	0.215022	0.390907653333333	0.49311535	0.2359030325	0.2528976975	0.177579	0.205997704	0.232535	0.250583	0.0238932	0.0257782	0.0223561	0.0192595	0.0215288	0.0194077	0.0604925	0.0301679	0.0233165	0.0191288	0.0215646	0.0214532	0.0255712	0.0288708	0.0220242	0.020082	0.0198807	0.0302047	0.272727	0.0252767	0.24745	Hypermethylated	0.00530164	0.0204248	0.0257264	0.0124723	0.0336789	4.26728e-07	2.33524e-06	0.24745
chr2:48616855-48618355	GTF2A1L	0.755747	0.66529465	0.475604	0.570206377777778	0.645792	0.674864	0.781818066666667	0.7177377	0.55785	0.830821	0.663393	0.793691	0.690526	0.835665	0.766819	0.805402	0.739003	0.83298	0.813827	0.848356	0.785669	0.879139	0.80637	0.804919	0.704456	0.812759	0.840635	0.649435	0.791913	-0.142478	Hypomethylated	0.0609084	0.771532	0.83244	0.680169	0.923803	0.000205683	0.000446718	0.142478
chr2:70301567-70303067	FAM136A	0.118417	0.273282433333333	0.211963363333333	0.302099133333333	0.301408833333333	0.251536	0.181032513333333	0.461028516666667	0.263815	0.0209622	0.0223821	0.0595838	0.0255018	0.0201615	0.0172577	0.043502	0.0330598	0.0247174	0.0264768	0.0285918	0.0204935	0.0217104	0.0379989	0.0335799	0.0334979	0.0373385	0.0330861	0.262731	0.0299946	0.232737	Hypermethylated	0.0116811	0.0218783	0.0335594	0.00435664	0.0510811	4.26728e-07	2.33524e-06	0.232737
chr2:73827960-73829460	STAMBP	0.189044	0.1867820775	0.411682235	0.178882118	0.53845781	0.217459	0.241853278571429	0.17093868	0.224243	0.114325	0.12233	0.118937	0.11542	0.118511	0.108432	0.120603	0.123914	0.111441	0.116567	0.117364	0.121806	0.11937	0.112791	0.119402	0.11939	0.121092	0.120084	0.262149	0.117877	0.144273	Hypermethylated	0.00476644	0.115706	0.120473	0.108557	0.127622	4.26728e-07	2.33524e-06	0.144273
chr2:74147412-74148912	BOLA3	0.310638	0.51965805	NA	0.160101536666667	0.9339588	0.319315	0.733886766666667	0.5829335	0.190156	0.247754	0.206191	0.270788	0.169141	0.268041	0.260553	0.262551	0.239486	0.268714	0.242924	0.265885	0.259099	0.233273	0.246994	0.258793	0.28651	0.230209	0.252113	0.468831	0.248279	0.220552	Hypermethylated	0.0247057	0.240346	0.265051	0.203287	0.30211	0.0407367	0.0482729	0.220552
chr2:74197614-74199114	MTHFD2	0.147918	0.249533672	0.7551102	0.0932695166666667	0.152327915454545	0.168152	0.11514236	0.1703503675	0.179003	0.103758	0.097005	0.101798	0.12431	0.0715439	0.0936901	0.119009	0.12016	0.0940258	0.105239	0.10481	0.122162	0.094658	0.116009	0.116258	0.119911	0.088762	0.0888061	0.225645	0.104551	0.121094	Hypermethylated	0.0241375	0.0941838	0.118321	0.0579776	0.154527	0.00153921	0.00258706	0.121094
chr2:74464882-74466382	MOGS	0.110179	0.174874983333333	0.282583605	0.104124158	0.155603254285714	0.113846	0.484784515	0.124923233333333	0.100418	0.0138362	0.0130842	0.0140705	0.0125768	0.0145568	0.012716	0.0126976	0.0148452	0.0135958	0.0147916	0.0125941	0.0179309	0.0163791	0.018843	0.0114449	0.0120169	0.0134642	0.0207263	0.183482	0.0144539	0.169028	Hypermethylated	0.00212966	0.0127022	0.0148318	0.00950769	0.0180263	4.26728e-07	2.33524e-06	0.169028
[truncated: 430 more rows]
